# Supplementary material for: Identification of Genes Required for Glucan Exopolysaccharide Production in Lactobacillus johnsonii Suggests a Novel Biosynthesis Mechanism
Source: Appl Environ Microbiol. 2020 Apr 1;86(8):e02808-19. doi: 10.1128/AEM.02808-19 (PMC7117936; doi:10.1128/AEM.02808-19)
Supplement: Supplemental file 2 [file AEM.02808-19-sd002.xlsx]

## Sheet: LabelFree
DATASET S1 Total identified proteins consulting Uniprot Lactobacillus johnsonii database by Andromeda
Protein IDs	Razor + unique peptides	LFQ intensity D1_1	LFQ intensity D1_2	D1 Average	LFQ intensity D2_1	LFQ intensity D2_2	D2 Average	Average D	LFQ intensity WT1_1	LFQ intensity WT1_2	WT1 Average	LFQ intensity WT2_1	LFQ intensity WT2_2	WT2 Average	Average WT	Oxidation (M) site IDs	Oxidation (M) site positions	WT, L. johnsonii FI9785; D, Δeps_cluster
D0R1I9	3	0	59930000	29965000	0	0	0	14982500	0	0	0	54379000	57459000	55919000	27959500
D0R1J0	44	2525200000	2458900000	2492050000	2479600000	2434900000	2457250000	2474650000	3419900000	3317000000	3368450000	3795800000	3453500000	3624650000	3496550000	2	337
D0R1J1	39	2556300000	2523500000	2539900000	2421900000	2441000000	2431450000	2485675000	2658700000	2011200000	2334950000	2583200000	2788100000	2685650000	2510300000	3;4;5	729;747;1096
D0R1J3	9	2304200000	2091900000	2198050000	1965500000	1650400000	1807950000	2003000000	808190000	1098100000	953145000	1308600000	1035400000	1172000000	1062572500	6;7;8	31;35;43
D0R1J4	16	5381500000	5291900000	5336700000	4403300000	4664800000	4534050000	4935375000	10047000000	5234000000	7640500000	6364200000	5161200000	5762700000	6701600000	9;10	116;125
D0R1J5	45	22847000000	22235000000	22541000000	22114000000	21582000000	21848000000	22194500000	17652000000	17187000000	17419500000	15854000000	18743000000	17298500000	17359000000	11;12;13;14;15;16;17;18;19;20;21	52;55;139;272;273;304;551;607;622;653;672
D0R1J6	8	10941000000	8452500000	9696750000	8109600000	7733400000	7921500000	8809125000	8149000000	7731800000	7940400000	8213700000	7144700000	7679200000	7809800000
D0R1J7	15	5089800000	5050500000	5070150000	4121900000	4056900000	4089400000	4579775000	8179400000	5132900000	6656150000	4790300000	5274000000	5032150000	5844150000	22;23;24;25	12;56;146;163
D0R1J8	10	7825500000	8760900000	8293200000	7501600000	7340500000	7421050000	7857125000	6311400000	6704800000	6508100000	6628300000	6886400000	6757350000	6632725000
D0R1J9	11	2694800000	2960400000	2827600000	1989000000	2070700000	2029850000	2428725000	4379500000	3146300000	3762900000	2342200000	2554100000	2448150000	3105525000	26;27	1;56
D0R1K0	14	5538100000	5651700000	5594900000	4857200000	4852100000	4854650000	5224775000	4597400000	4128900000	4363150000	4845000000	4631600000	4738300000	4550725000	28;29	16;247
D0R1K1	10	534240000	274320000	404280000	412710000	325530000	369120000	386700000	630580000	450680000	540630000	304700000	340710000	322705000	431667500	30	66
D0R1K2	7	996020000	1032100000	1014060000	1340600000	2021600000	1681100000	1347580000	4993200000	1433500000	3213350000	667320000	1117100000	892210000	2052780000
D0R1K3	13	1345700000	1246400000	1296050000	1053400000	1053300000	1053350000	1174700000	761140000	754420000	757780000	897680000	891810000	894745000	826262500
D0R1K4	5	1354800000	1273700000	1314250000	1120600000	1193600000	1157100000	1235675000	1067100000	913360000	990230000	839010000	1124100000	981555000	985892500	31	103
D0R1K5	8	401860000	451310000	426585000	359160000	303910000	331535000	379060000	690020000	700530000	695275000	490940000	260810000	375875000	535575000
D0R1K6	5	104320000	73637000	88978500	146090000	131250000	138670000	113824250	377800000	185910000	281855000	121000000	201340000	161170000	221512500
D0R1K7	7	2443400000	2539800000	2491600000	2224400000	2244100000	2234250000	2362925000	2383900000	3464500000	2924200000	3188600000	2985300000	3086950000	3005575000
D0R1K8	3	172150000	152460000	162305000	119270000	100110000	109690000	135997500	182360000	223820000	203090000	140920000	142200000	141560000	172325000
D0R1K9	18	8653200000	9048700000	8850950000	7986300000	8147400000	8066850000	8458900000	4163900000	7340700000	5752300000	7150300000	7188000000	7169150000	6460725000	32;33;34	27;39;97
D0R1L0	1	0	0	0	0	0	0	0	0	0	0	58731000	0	29365500	14682750
D0R1I10	15	8055000000	7515800000	7785400000	6910200000	6958800000	6934500000	7359950000	4877200000	5780000000	5328600000	5620600000	5143600000	5382100000	5355350000	35;36	3;59
D0R1J0	16	3232700000	3334300000	3283500000	2724900000	2703100000	2714000000	2998750000	4268400000	4201600000	4235000000	3269900000	3759600000	3514750000	3874875000	37	73
D0R1J1	6	446770000	434480000	440625000	370560000	399400000	384980000	412802500	79702000	387920000	233811000	273820000	273060000	273440000	253625500
D0R1J3	15	5683500000	5059000000	5371250000	3846300000	4343500000	4094900000	4733075000	2175500000	2541500000	2358500000	3310000000	3098300000	3204150000	2781325000	38	124
D0R1J4	2	603130000	586420000	594775000	565760000	519690000	542725000	568750000	4099400000	2099800000	3099600000	1091200000	1666500000	1378850000	2239225000
D0R1J5	9	2578000000	2898900000	2738450000	2477900000	2437400000	2457650000	2598050000	1855400000	1688600000	1772000000	1778700000	1985900000	1882300000	1827150000	39;40	1;55
D0R1J6	13	1318400000	1210500000	1264450000	1187100000	1360500000	1273800000	1269125000	2347000000	2397300000	2372150000	1623100000	2189900000	1906500000	2139325000	41;42;43	1;40;180
D0R1J7	3	69668000	103870000	86769000	0	0	0	43384500	119840000	127730000	123785000	103600000	129850000	116725000	120255000
D0R1J8	12	478430000	522720000	500575000	614410000	530050000	572230000	536402500	551310000	620910000	586110000	508930000	420310000	464620000	525365000
D0R1J9	5	386740000	363020000	374880000	309280000	296190000	302735000	338807500	598120000	706650000	652385000	321640000	557460000	439550000	545967500	44	65
D0R1K10	19	3580000000	3332800000	3456400000	3800200000	3517300000	3658750000	3557575000	3073700000	3202800000	3138250000	3013300000	3918200000	3465750000	3302000000	45;46;47	1;283;284
D0R1K11	7	2177700000	2403900000	2290800000	2014100000	1364300000	1689200000	1990000000	2397500000	2759700000	2578600000	2062000000	2897400000	2479700000	2529150000	48;49	20;26
D0R1K12	9	4433400000	4504700000	4469050000	3685100000	3679500000	3682300000	4075675000	4020100000	3919500000	3969800000	4418900000	3184300000	3801600000	3885700000
D0R1K13	7	6404200000	6281300000	6342750000	5734200000	3932800000	4833500000	5588125000	2512900000	5761800000	4137350000	5648800000	5226000000	5437400000	4787375000	50	49
D0R1K14	27	2881300000	3228500000	3054900000	3150600000	3714100000	3432350000	3243625000	1976200000	2478700000	2227450000	2648100000	2817600000	2732850000	2480150000	51;52;53;54;55	6;58;60;447;475
D0R1K15	4	288060000	330330000	309195000	234260000	244550000	239405000	274300000	0	0	0	0	130330000	65165000	32582500	56	181
D0R1K16	1	0	0	0	0	0	0	0	0	138890000	69445000	95534000	0	47767000	58606000
D0R1K17	8	426710000	452350000	439530000	366210000	275230000	320720000	380125000	1080200000	1054400000	1067300000	706370000	414800000	560585000	813942500	57	449
D0R1K18	2	0	0	0	0	0	0	0	55830000	0	27915000	0	0	0	13957500
D0R1K19	3	0	0	0	0	0	0	0	128680000	0	64340000	0	0	0	32170000
D0R1L1	20	18529000000	17761000000	18145000000	18789000000	18295000000	18542000000	18343500000	26557000000	19031000000	22794000000	16535000000	19002000000	17768500000	20281250000	58;59	202;206
D0R1I11	6	89295000	72863000	81079000	61396000	64717000	63056500	72067750	0	0	0	82214000	96973000	89593500	44796750
D0R1J0	5	0	135210000	67605000	141510000	0	70755000	69180000	0	0	0	0	193580000	96790000	48395000
D0R1J1	5	354350000	363880000	359115000	347510000	350110000	348810000	353962500	0	0	0	0	0	0	0
D0R1J3	4	107370000	0	53685000	146670000	0	73335000	63510000	0	0	0	142350000	178100000	160225000	80112500
D0R1J4	4	0	0	0	56141000	52722000	54431500	27215750	0	0	0	0	29223000	14611500	7305750
D0R1J5	3	24451000	0	12225500	0	0	0	6112750	0	0	0	0	0	0	0
D0R1J6	1	0	0	0	0	0	0	0	0	0	0	0	36650000	18325000	9162500
D0R1J7	5	0	0	0	0	0	0	0	0	0	0	116210000	121520000	118865000	59432500
D0R1J8	6	0	0	0	0	0	0	0	0	0	0	80031000	0	40015500	20007750
D0R1J9	2	0	0	0	0	0	0	0	45580000	0	22790000	0	0	0	11395000
D0R1K20	1	0	0	0	0	0	0	0	0	0	0	11160000	0	5580000	2790000
D0R1K21	13	903780000	613890000	758835000	615600000	659590000	637595000	698215000	2367700000	410130000	1388915000	869180000	910160000	889670000	1139292500	60	298
D0R1K22	16	339820000	345800000	342810000	317530000	315840000	316685000	329747500	220570000	261640000	241105000	432760000	375990000	404375000	322740000
D0R1K23	13	286410000	261400000	273905000	218490000	225880000	222185000	248045000	0	394690000	197345000	289030000	298320000	293675000	245510000
D0R1K24	19	17476000000	17164000000	17320000000	15631000000	14402000000	15016500000	16168250000	13738000000	17211000000	15474500000	19026000000	19182000000	19104000000	17289250000	61;62;63	250;279;283
D0R1K25	1	0	0	0	0	0	0	0	0	0	0	0	0	0	0
D0R1K26	7	441000000	437540000	439270000	478570000	410090000	444330000	441800000	456590000	459860000	458225000	465880000	375550000	420715000	439470000
D0R1K27	7	317650000	306730000	312190000	390170000	478710000	434440000	373315000	225610000	280250000	252930000	294320000	451200000	372760000	312845000
D0R1K28	11	882260000	1257000000	1069630000	917150000	1262500000	1089825000	1079727500	868760000	733670000	801215000	612390000	1322300000	967345000	884280000
D0R1K29	1	0	0	0	0	0	0	0	0	0	0	7804000	0	3902000	1951000
D0R1L2	3	57929000	42127000	50028000	43043000	0	21521500	35774750	0	0	0	0	0	0	0
D0R1I12	4	0	0	0	30998000	0	15499000	7749500	0	0	0	0	0	0	0
D0R1J0	7	1923300000	1769600000	1846450000	1642000000	1723400000	1682700000	1764575000	942840000	1445500000	1194170000	2081000000	2272100000	2176550000	1685360000	64	26
D0R1J1	2	0	0	0	0	23810000	11905000	5952500	0	0	0	0	0	0	0
D0R1J3	7	570720000	525440000	548080000	499110000	558390000	528750000	538415000	569720000	737940000	653830000	784100000	592090000	688095000	670962500	65	1
D0R1J4	2	0	83035000	41517500	0	0	0	20758750	0	0	0	0	0	0	0
D0R1J5	2	38884000	0	19442000	43065000	45957000	44511000	31976500	0	0	0	0	0	0	0
D0R1J6	12	162140000	221970000	192055000	217280000	176640000	196960000	194507500	0	0	0	245090000	178690000	211890000	105945000
D0R1J7	9	0	0	0	233880000	283060000	258470000	129235000	0	0	0	0	0	0	0
D0R1J8	2	0	0	0	0	0	0	0	0	0	0	0	37184000	18592000	9296000
D0R1J9	2	0	0	0	0	0	0	0	19787000	0	9893500	0	0	0	4946750
D0R1K30	21	116240000	109290000	112765000	116660000	102030000	109345000	111055000	763400000	492630000	628015000	206270000	143660000	174965000	401490000
D0R1K31	6	210660000	194750000	202705000	194700000	178520000	186610000	194657500	0	0	0	217320000	199880000	208600000	104300000
D0R1K32	7	2707100000	2357400000	2532250000	2054900000	2367100000	2211000000	2371625000	870820000	899270000	885045000	1122500000	1413100000	1267800000	1076422500	66;67;68	21;29;102
D0R1K33	3	5656600	0	2828300	9802700	8474300	9138500	5983400	0	0	0	0	0	0	0
D0R1K34	12	410450000	303130000	356790000	350640000	307800000	329220000	343005000	183680000	231600000	207640000	366590000	414400000	390495000	299067500
D0R1K35	1	0	0	0	0	0	0	0	0	0	0	0	32638000	16319000	8159500
D0R1K36	19	2056300000	2244200000	2150250000	2191900000	2285800000	2238850000	2194550000	1999400000	2036000000	2017700000	1994200000	2019100000	2006650000	2012175000	69;70;71	175;437;466
D0R1K37	8	170860000	149080000	159970000	192290000	193570000	192930000	176450000	189110000	193380000	191245000	0	157650000	78825000	135035000
D0R1K38	4	60544000	57176000	58860000	56399000	0	28199500	43529750	98504000	0	49252000	0	0	0	24626000
D0R1K39	2	0	0	0	0	0	0	0	0	0	0	0	49318000	24659000	12329500
D0R1L3	3	0	84376000	42188000	81341000	71596000	76468500	59328250	0	0	0	0	0	0	0
D0R1I13	11	1032400000	1158400000	1095400000	1161600000	1081200000	1121400000	1108400000	709270000	1001600000	855435000	1302500000	1409700000	1356100000	1105767500	72;73	33;35
D0R1J0	10	1532700000	1317600000	1425150000	1631400000	1657200000	1644300000	1534725000	2463700000	1833600000	2148650000	1980500000	2016700000	1998600000	2073625000	74;75	113;125
D0R1J1	10	230080000	279880000	254980000	247830000	283910000	265870000	260425000	212560000	256400000	234480000	362520000	361760000	362140000	298310000
D0R1J3	9	994380000	801180000	897780000	774050000	921080000	847565000	872672500	1343100000	1724900000	1534000000	1208000000	2114300000	1661150000	1597575000	76	165
D0R1J4	17	8028500000	8267500000	8148000000	8944100000	8511300000	8727700000	8437850000	9391200000	6889900000	8140550000	6719100000	8109300000	7414200000	7777375000
D0R1J5	8	1332400000	1469000000	1400700000	1199100000	1245200000	1222150000	1311425000	1686600000	1976500000	1831550000	1559500000	1600400000	1579950000	1705750000	77;78;79	25;29;49
D0R1J6	2	188570000	0	94285000	0	210610000	105305000	99795000	95270000	99939000	97604500	130860000	0	65430000	81517250
D0R1J7	13	1704800000	1693000000	1698900000	1518100000	1593500000	1555800000	1627350000	1631000000	1849600000	1740300000	1701800000	1522700000	1612250000	1676275000
D0R1J8	2	0	0	0	0	0	0	0	0	216220000	108110000	52681000	87902000	70291500	89200750
D0R1J9	3	242760000	130600000	186680000	236400000	273840000	255120000	220900000	0	235220000	117610000	160510000	185890000	173200000	145405000
D0R1K40	12	1391200000	1492000000	1441600000	1284800000	1277200000	1281000000	1361300000	1030200000	1064700000	1047450000	917330000	891510000	904420000	975935000
D0R1K41	4	91040000	79370000	85205000	0	0	0	42602500	0	0	0	0	0	0	0	80	209
D0R1K42	1	0	0	0	0	0	0	0	0	0	0	0	66537000	33268500	16634250
D0R1K43	2	0	0	0	0	0	0	0	5252000	0	2626000	0	0	0	1313000
D0R1K44	5	57904000	64404000	61154000	51960000	52862000	52411000	56782500	0	0	0	52958000	48881000	50919500	25459750
D0R1K45	6	101680000	78386000	90033000	82049000	71531000	76790000	83411500	0	0	0	147640000	0	73820000	36910000
D0R1K46	2	0	0	0	0	0	0	0	0	0	0	18187000	0	9093500	4546750
D0R1K47	8	1211200000	1293200000	1252200000	1691700000	1850000000	1770850000	1511525000	2307100000	1633500000	1970300000	1394200000	1361100000	1377650000	1673975000	81	1
D0R1K48	39	12718000000	13145000000	12931500000	12496000000	11818000000	12157000000	12544250000	15202000000	14960000000	15081000000	14915000000	11893000000	13404000000	14242500000	82;83;84;85;86;87;88	68;164;191;421;539;541;543
D0R1K49	4	42834000	0	21417000	43238000	36183000	39710500	30563750	0	0	0	0	0	0	0
D0R1L4	7	78093000	76466000	77279500	72465000	75498000	73981500	75630500	0	81717000	40858500	77389000	81666000	79527500	60193000
D0R1I14	20	2471500000	2325500000	2398500000	2357500000	2317500000	2337500000	2368000000	3319600000	2737800000	3028700000	2748000000	2039100000	2393550000	2711125000	89	228
D0R1J0	5	66856000	67983000	67419500	71666000	59590000	65628000	66523750	0	0	0	0	0	0	0
D0R1J1	1	0	413300	206650	0	0	0	103325	0	0	0	0	0	0	0
D0R1J3	5	0	0	0	0	650520000	325260000	162630000	242280000	257270000	249775000	563660000	434800000	499230000	374502500
D0R1J4	5	5805400000	6395400000	6100400000	5786800000	6348900000	6067850000	6084125000	1181800000	2871400000	2026600000	6887900000	6572000000	6729950000	4378275000	90;91;92	33;45;68
D0R1J5	1	0	0	0	0	0	0	0	0	0	0	0	30781000	15390500	7695250
D0R1J6	2	0	0	0	0	0	0	0	18716000	0	9358000	0	0	0	4679000
D0R1J7	1	0	0	0	0	0	0	0	0	0	0	0	0	0	0
D0R1J8	8	15461000	0	7730500	19567000	16341000	17954000	12842250	0	0	0	0	0	0	0
D0R1J9	8	436490000	790880000	613685000	688740000	566530000	627635000	620660000	167940000	130630000	149285000	301420000	601190000	451305000	300295000
D0R1K50	3	46837000	0	23418500	0	0	0	11709250	0	0	0	0	0	0	0
D0R1K51	17	1719900000	1883500000	1801700000	1668300000	1697600000	1682950000	1742325000	1694800000	1104700000	1399750000	1872800000	1537600000	1705200000	1552475000
D0R1K52	4	0	0	0	0	0	0	0	0	0	0	0	136980000	68490000	34245000
D0R1K53	3	0	0	0	0	0	0	0	0	168510000	84255000	0	0	0	42127500	93	22
D0R1K54	21	2018100000	1826000000	1922050000	1735100000	1886200000	1810650000	1866350000	1920400000	1568400000	1744400000	1719300000	1680100000	1699700000	1722050000	94	22
D0R1K55	6	226990000	240500000	233745000	166370000	224270000	195320000	214532500	434500000	251650000	343075000	225650000	114420000	170035000	256555000
D0R1K56	6	3295300000	2680700000	2988000000	2035700000	1892500000	1964100000	2476050000	2494300000	3371700000	2933000000	3449800000	3402200000	3426000000	3179500000	95	15
D0R1K57	4	0	0	0	0	0	0	0	0	0	0	98403000	0	49201500	24600750
D0R1K58	6	757840000	963080000	860460000	1043500000	1020600000	1032050000	946255000	593240000	829090000	711165000	693430000	1419200000	1056315000	883740000	96;97	16;31
D0R1K59	19	1358200000	1215500000	1286850000	1155100000	1014800000	1084950000	1185900000	1542600000	1119400000	1331000000	1714300000	1003700000	1359000000	1345000000	98;99	155;208
D0R1L5	1	0	0	0	0	12178000	6089000	3044500	0	0	0	0	0	0	0
D0R1I15	4	113480000	135580000	124530000	113300000	122420000	117860000	121195000	0	0	0	111690000	207850000	159770000	79885000
D0R1J0	20	23521000000	21991000000	22756000000	22167000000	23509000000	22838000000	22797000000	24979000000	24636000000	24807500000	20574000000	19160000000	19867000000	22337250000	100;101;102;103	174;221;261;289
D0R1J1	2	95763000	123020000	109391500	0	0	0	54695750	0	0	0	0	0	0	0
D0R1J3	14	318970000	248600000	283785000	101990000	100570000	101280000	192532500	359580000	275080000	317330000	402290000	284340000	343315000	330322500
D0R1J4	6	152600000	132850000	142725000	114790000	109810000	112300000	127512500	205140000	162860000	184000000	129920000	72113000	101016500	142508250
D0R1J5	4	152940000	145860000	149400000	150210000	0	75105000	112252500	0	0	0	0	0	0	0
D0R1J6	9	331490000	305850000	318670000	206930000	243930000	225430000	272050000	254570000	334570000	294570000	587780000	463900000	525840000	410205000
D0R1J7	10	433900000	386680000	410290000	324280000	287380000	305830000	358060000	0	247120000	123560000	305830000	0	152915000	138237500
D0R1J8	9	416960000	546150000	481555000	406690000	573270000	489980000	485767500	127240000	352110000	239675000	496380000	527920000	512150000	375912500
D0R1J9	4	1401900000	1006300000	1204100000	1336000000	0	668000000	936050000	1906500000	1907300000	1906900000	831750000	1522800000	1177275000	1542087500	104	69
D0R1K60	2	104260000	97462000	100861000	83891000	0	41945500	71403250	0	0	0	89228000	0	44614000	22307000
D0R1K61	3	34563000	32910000	33736500	34760000	38178000	36469000	35102750	0	0	0	27872000	33435000	30653500	15326750
D0R1K62	2	0	0	0	0	0	0	0	0	0	0	6090500	0	3045250	1522625
D0R1K63	1	0	0	0	0	0	0	0	0	0	0	0	0	0	0
D0R1K64	3	0	38832000	19416000	0	0	0	9708000	0	0	0	0	0	0	0
D0R1K65	2	2143700	2401600	2272650	0	0	0	1136325	0	0	0	0	0	0	0
D0R1K66	23	8386300000	8235600000	8310950000	7819100000	7854700000	7836900000	8073925000	11594000000	10833000000	11213500000	9417800000	10261000000	9839400000	10526450000	105	86
D0R1K67	3	0	0	0	1998600	0	999300	499650	0	0	0	0	0	0	0
D0R1K68	4	0	17599000	8799500	0	0	0	4399750	0	0	0	0	0	0	0
D0R1K69	1	0	0	0	0	66668000	33334000	16667000	0	0	0	0	0	0	0
D0R1L6	3	0	62608000	31304000	0	0	0	15652000	0	0	0	0	0	0	0
D0R1I16	2	0	23266000	11633000	0	0	0	5816500	0	0	0	0	0	0	0
D0R1J0	5	362000000	271960000	316980000	279820000	209940000	244880000	280930000	620060000	335580000	477820000	242720000	201040000	221880000	349850000	106;107	1;2
D0R1J1	4	358150000	253080000	305615000	253170000	240740000	246955000	276285000	147990000	448670000	298330000	434680000	243960000	339320000	318825000	108	108
D0R1J3	4	0	49489000	24744500	107490000	66142000	86816000	55780250	0	0	0	0	0	0	0	109	128
D0R1J4	3	1707400000	0	853700000	0	0	0	426850000	2009800000	0	1004900000	3088500000	2632900000	2860700000	1932800000
D0R1J5	3	0	161430000	80715000	0	127540000	63770000	72242500	0	0	0	88527000	0	44263500	22131750
D0R1J6	1	0	0	0	0	0	0	0	14711000	0	7355500	0	0	0	3677750
D0R1J7	3	0	0	0	0	0	0	0	0	0	0	0	27245000	13622500	6811250
D0R1J8	4	70946000	79588000	75267000	0	0	0	37633500	0	0	0	0	97449000	48724500	24362250
D0R1J9	3	0	0	0	0	0	0	0	148960000	0	74480000	0	0	0	37240000
D0R1K70	16	431220000	511410000	471315000	773070000	611030000	692050000	581682500	374500000	152670000	263585000	301400000	339430000	320415000	292000000
D0R1K71	7	217000000	190150000	203575000	318270000	299140000	308705000	256140000	0	0	0	133920000	328830000	231375000	115687500
D0R1K72	7	1347500000	1589200000	1468350000	1746100000	1651600000	1698850000	1583600000	2094000000	1164400000	1629200000	1165600000	1046600000	1106100000	1367650000	110	219
D0R1K73	12	1314300000	1354900000	1334600000	1341100000	1418500000	1379800000	1357200000	651180000	871000000	761090000	1189700000	1043300000	1116500000	938795000
D0R1K74	20	1272600000	1239500000	1256050000	1306100000	1291300000	1298700000	1277375000	1001400000	1659600000	1330500000	1514800000	1033700000	1274250000	1302375000	111;112;113	261;669;672
D0R1K75	3	0	0	0	0	0	0	0	0	29499000	14749500	0	0	0	7374750
D0R1K76	1	77233000	0	38616500	0	0	0	19308250	0	0	0	0	0	0	0
D0R1K77	8	703500000	636360000	669930000	565920000	628970000	597445000	633687500	502720000	496650000	499685000	768390000	837710000	803050000	651367500	114;115	131;133
D0R1K78	16	2901800000	2392300000	2647050000	3287900000	3460000000	3373950000	3010500000	1620600000	1541700000	1581150000	3248100000	2551300000	2899700000	2240425000	116	238
D0R1K79	1	0	0	0	0	71497000	35748500	17874250	0	0	0	0	0	0	0
D0R1L7	8	92978000	95901000	94439500	90575000	63570000	77072500	85756000	76494000	0	38247000	118630000	66690000	92660000	65453500
D0R1I17	13	428360000	439940000	434150000	331820000	376500000	354160000	394155000	613700000	816040000	714870000	835530000	634680000	735105000	724987500
D0R1J0	15	418530000	450900000	434715000	482350000	510940000	496645000	465680000	654600000	317880000	486240000	326260000	403580000	364920000	425580000
D0R1J1	8	7827300000	7249700000	7538500000	6791900000	6756200000	6774050000	7156275000	5089400000	5752300000	5420850000	4483800000	4954200000	4719000000	5069925000	117;118	41;49
D0R1J3	3	26670000	0	13335000	0	0	0	6667500	0	0	0	0	0	0	0
D0R1J4	4	0	69805000	34902500	88541000	78023000	83282000	59092250	0	0	0	0	41141000	20570500	10285250
D0R1J5	5	146330000	137590000	141960000	106060000	104790000	105425000	123692500	156150000	96974000	126562000	106220000	49572000	77896000	102229000
D0R1J6	4	2657900000	2505100000	2581500000	2628200000	2622700000	2625450000	2603475000	1650500000	1846800000	1748650000	1656900000	1883400000	1770150000	1759400000
D0R1J7	9	393370000	415390000	404380000	0	329270000	164635000	284507500	0	0	0	398840000	323980000	361410000	180705000
D0R1J8	6	973450000	936030000	954740000	1144400000	1579200000	1361800000	1158270000	900970000	1032400000	966685000	1191800000	617770000	904785000	935735000	119	3
D0R1J9	2	0	0	0	19908000	0	9954000	4977000	0	0	0	0	0	0	0
D0R1K80	1	0	0	0	0	0	0	0	0	0	0	0	215570000	107785000	53892500	120	11
D0R1K81	2	0	0	0	0	258930000	129465000	64732500	0	0	0	0	0	0	0
D0R1K82	2	0	0	0	0	11572000	5786000	2893000	0	0	0	0	0	0	0
D0R1K83	5	590290000	521390000	555840000	610180000	565200000	587690000	571765000	351830000	432870000	392350000	649380000	363320000	506350000	449350000
D0R1K84	2	0	0	0	0	71657000	35828500	17914250	0	0	0	0	0	0	0
D0R1K85	4	0	0	0	67562000	0	33781000	16890500	112320000	75656000	93988000	67554000	0	33777000	63882500
D0R1K86	1	0	0	0	0	0	0	0	43354000	0	21677000	0	0	0	10838500
D0R1K87	15	2091400000	1915100000	2003250000	1733100000	1895500000	1814300000	1908775000	868720000	1524600000	1196660000	2223700000	2101900000	2162800000	1679730000	121	496
D0R1K88	5	158300000	158300000	158300000	38058000	37018000	37538000	97919000	0	0	0	0	0	0	0	122	9
D0R1K89	1	0	0	0	0	79155000	39577500	19788750	0	0	0	0	0	0	0
D0R1L8	5	0	0	0	201300000	173550000	187425000	93712500	0	0	0	0	0	0	0
D0R1I18	4	0	0	0	0	0	0	0	0	0	0	237370000	0	118685000	59342500
D0R1J0	2	0	0	0	0	0	0	0	0	0	0	0	14000000	7000000	3500000
D0R1J1	15	1557200000	1616800000	1587000000	1968300000	1611200000	1789750000	1688375000	1134700000	728400000	931550000	1342000000	1542300000	1442150000	1186850000
D0R1J3	7	246650000	210640000	228645000	211200000	224710000	217955000	223300000	0	0	0	319730000	195550000	257640000	128820000
D0R1J4	5	263860000	378640000	321250000	383570000	404750000	394160000	357705000	0	0	0	215030000	210540000	212785000	106392500
D0R1J5	3	0	0	0	143850000	0	71925000	35962500	0	0	0	0	0	0	0
D0R1J6	10	492570000	489400000	490985000	450050000	434450000	442250000	466617500	244240000	392510000	318375000	323650000	407170000	365410000	341892500	123;124	17;42
D0R1J7	5	356480000	307700000	332090000	325260000	302900000	314080000	323085000	139190000	149970000	144580000	483400000	321360000	402380000	273480000
D0R1J8	2	0	0	0	0	0	0	0	0	0	0	30338000	0	15169000	7584500	125	103
D0R1J9	2	0	0	0	39461000	0	19730500	9865250	0	0	0	0	0	0	0
D0R1K90	18	13263000000	12471000000	12867000000	10118000000	11068000000	10593000000	11730000000	8781100000	9300900000	9041000000	10321000000	10166000000	10243500000	9642250000	126;127;128;129;130	49;120;154;161;217
D0R1K91	28	7469600000	7580100000	7524850000	7411400000	7483600000	7447500000	7486175000	9977200000	8059200000	9018200000	7342800000	8113100000	7727950000	8373075000	131;132;133;134;135;136;137	34;108;116;182;187;209;296
D0R1K92	10	4129700000	4707300000	4418500000	4624100000	4105100000	4364600000	4391550000	3600600000	3075700000	3338150000	2944100000	2607300000	2775700000	3056925000	138;139	54;66
D0R1K93	16	502660000	423200000	462930000	442370000	454000000	448185000	455557500	965990000	1265100000	1115545000	1304400000	1219500000	1261950000	1188747500
D0R1K94	11	476590000	427760000	452175000	540330000	466760000	503545000	477860000	748200000	663410000	705805000	632140000	492360000	562250000	634027500	140	161
D0R1K95	2	0	0	0	0	0	0	0	295380000	220950000	258165000	0	0	0	129082500
D0R1K96	13	179690000	213050000	196370000	166580000	205510000	186045000	191207500	538310000	491000000	514655000	341480000	246400000	293940000	404297500
D0R1K97	1	0	0	0	0	0	0	0	0	0	0	0	4974000	2487000	1243500
D0R1K98	9	739670000	604010000	671840000	441100000	608960000	525030000	598435000	231580000	800140000	515860000	519040000	399970000	459505000	487682500	141;142	97;187
D0R1K99	26	3800000000	3649000000	3724500000	4250100000	3611300000	3930700000	3827600000	3976100000	4315300000	4145700000	3876300000	4488900000	4182600000	4164150000
D0R1L9	4	0	0	0	0	0	0	0	0	0	0	287260000	257290000	272275000	136137500
D0R1I19	3	62751000	79367000	71059000	0	87723000	43861500	57460250	127500000	72403000	99951500	49558000	0	24779000	62365250
D0R1J0	2	0	0	0	0	143500000	71750000	35875000	0	0	0	0	0	0	0
D0R1J1	4	0	84906000	42453000	0	0	0	21226500	0	0	0	86968000	61191000	74079500	37039750
D0R1J3	2	0	0	0	0	0	0	0	135050000	0	67525000	0	0	0	33762500
D0R1J4	2	0	25745000	12872500	0	0	0	6436250	0	0	0	0	0	0	0
D0R1J5	1	0	0	0	0	0	0	0	0	0	0	0	15268000	7634000	3817000
D0R1J6	1	0	0	0	0	0	0	0	0	0	0	30797000	0	15398500	7699250
D0R1J7	4	0	26294000	13147000	0	0	0	6573500	0	0	0	0	0	0	0
D0R1J8	28	77343000000	74530000000	75936500000	77785000000	78356000000	78070500000	77003500000	55141000000	64983000000	60062000000	72084000000	74900000000	73492000000	66777000000	143;144;145;146;147;148;149	66;95;117;196;212;285;297
D0R1J9	3	34330000	27780000	31055000	30222000	32421000	31321500	31188250	0	0	0	0	0	0	0
D0R1K100	5	85502000	55871000	70686500	58901000	56716000	57808500	64247500	0	101580000	50790000	117710000	76774000	97242000	74016000
D0R1K101	10	162820000	134920000	148870000	158150000	168850000	163500000	156185000	242530000	176920000	209725000	160400000	0	80200000	144962500
D0R1K102	2	0	0	0	34549000	0	17274500	8637250	0	0	0	0	0	0	0
D0R1K103	1	0	0	0	0	0	0	0	0	0	0	36539000	0	18269500	9134750
D0R1K104	2	0	0	0	0	0	0	0	0	0	0	87129000	0	43564500	21782250
D0R1K105	3	0	0	0	0	0	0	0	0	0	0	0	38028000	19014000	9507000
D0R1K106	1	0	0	0	0	0	0	0	0	0	0	0	25187000	12593500	6296750
D0R1K107	5	300980000	299800000	300390000	254830000	263460000	259145000	279767500	0	0	0	227910000	285890000	256900000	128450000
D0R1K108	26	1001700000	991930000	996815000	982920000	837840000	910380000	953597500	477420000	286830000	382125000	523300000	251220000	387260000	384692500
D0R1K109	7	234430000	225350000	229890000	284510000	299540000	292025000	260957500	0	0	0	0	0	0	0
D0R1L10	1	0	0	0	0	0	0	0	0	0	0	0	23418000	11709000	5854500	150	26
D0R1I20	3	6834700	6417000	6625850	6145600	4118700	5132150	5879000	0	0	0	4883300	0	2441650	1220825
D0R1J0	5	0	0	0	0	0	0	0	0	0	0	0	75596000	37798000	18899000
D0R1J1	4	106440000	79961000	93200500	109640000	151100000	130370000	111785250	261180000	207340000	234260000	143180000	132210000	137695000	185977500
D0R1J3	3	0	89290000	44645000	0	0	0	22322500	0	0	0	0	0	0	0
D0R1J4	10	875450000	864100000	869775000	768780000	900820000	834800000	852287500	541840000	502710000	522275000	673330000	745520000	709425000	615850000
D0R1J5	16	1158000000	1219900000	1188950000	1579500000	1464100000	1521800000	1355375000	265700000	497880000	381790000	794100000	1014900000	904500000	643145000	151	133
D0R1J6	12	994240000	1103300000	1048770000	1081300000	1031800000	1056550000	1052660000	1122700000	1117100000	1119900000	985720000	869060000	927390000	1023645000	152	173
D0R1J7	3	0	0	0	0	71469000	35734500	17867250	0	0	0	0	0	0	0
D0R1J8	2	67132000	0	33566000	0	0	0	16783000	0	0	0	0	0	0	0
D0R1J9	7	349180000	426150000	387665000	323670000	298470000	311070000	349367500	135690000	85552000	110621000	282660000	290730000	286695000	198658000
D0R1K110	8	120590000	97848000	109219000	151450000	131160000	141305000	125262000	145680000	114080000	129880000	112620000	109380000	111000000	120440000	153	161
D0R1K111	1	0	0	0	0	0	0	0	2390900	0	1195450	0	0	0	597725
D0R1K112	1	0	0	0	0	34204000	17102000	8551000	0	0	0	0	0	0	0
D0R1K113	2	0	0	0	0	0	0	0	0	0	0	0	45708000	22854000	11427000
D0R1K114	1	0	0	0	82709000	0	41354500	20677250	0	0	0	0	0	0	0
D0R1K115	1	0	0	0	0	0	0	0	0	0	0	0	301250000	150625000	75312500
D0R1K116	1	25908000	0	12954000	0	0	0	6477000	0	0	0	0	0	0	0
D0R1K117	1	0	0	0	0	16441000	8220500	4110250	0	0	0	0	0	0	0
D0R1K118	6	146930000	112890000	129910000	279490000	429550000	354520000	242215000	294730000	45834000	170282000	242170000	224000000	233085000	201683500	154;155	18;21
D0R1K119	6	186520000	146500000	166510000	153000000	132530000	142765000	154637500	0	0	0	179650000	153380000	166515000	83257500
D0R1L11	4	0	0	0	112130000	0	56065000	28032500	0	0	0	0	0	0	0
D0R1I21	18	1110700000	1163400000	1137050000	1150300000	1142700000	1146500000	1141775000	707020000	544370000	625695000	738210000	761320000	749765000	687730000
D0R1J0	2	0	0	0	0	0	0	0	33254000	0	16627000	0	0	0	8313500	156	171
D0R1J1	3	249810000	250780000	250295000	247020000	296860000	271940000	261117500	260470000	288830000	274650000	296640000	487660000	392150000	333400000	157	117
D0R1J3	1	0	0	0	0	760390	380195	190098	0	0	0	0	0	0	0
D0R1J4	8	210990000	211700000	211345000	182970000	203150000	193060000	202202500	140290000	160690000	150490000	233720000	218530000	226125000	188307500
D0R1J5	3	40339000	0	20169500	0	0	0	10084750	0	0	0	0	0	0	0
D0R1J6	4	238210000	242010000	240110000	336960000	381560000	359260000	299685000	0	0	0	0	0	0	0
D0R1J7	17	3122500000	3538000000	3330250000	3528200000	4142900000	3835550000	3582900000	6899500000	6221300000	6560400000	3557800000	4101800000	3829800000	5195100000	158	238
D0R1J8	2	0	131730000	65865000	0	0	0	32932500	0	0	0	0	0	0	0
D0R1J9	3	1960300000	2043300000	2001800000	2060000000	1878600000	1969300000	1985550000	86185000	0	43092500	720010000	843430000	781720000	412406250
D0R1K120	2	0	0	0	0	0	0	0	0	0	0	0	5049100	2524550	1262275
D0R1K121	6	250960000	261950000	256455000	189610000	171930000	180770000	218612500	0	0	0	182840000	140220000	161530000	80765000	159	244
D0R1K122	2	0	0	0	0	0	0	0	0	0	0	0	36131000	18065500	9032750
D0R1K123	16	136290000	0	68145000	103230000	0	51615000	59880000	489870000	240910000	365390000	0	64123000	32061500	198725750
D0R1K124	1	0	0	0	0	49096000	24548000	12274000	0	0	0	0	0	0	0
D0R1K125	8	155910000	198990000	177450000	292890000	369610000	331250000	254350000	210950000	0	105475000	0	0	0	52737500
D0R1K126	7	108260000	95128000	101694000	80341000	69976000	75158500	88426250	181800000	145570000	163685000	136520000	93378000	114949000	139317000
D0R1K127	1	0	0	0	0	8288300	4144150	2072075	0	0	0	0	0	0	0
D0R1K128	9	179920000	263200000	221560000	222870000	224740000	223805000	222682500	181710000	238120000	209915000	279510000	246270000	262890000	236402500
D0R1K129	9	190400000	160300000	175350000	152800000	120430000	136615000	155982500	129280000	176310000	152795000	172650000	138910000	155780000	154287500
D0R1L12	1	0	0	0	0	0	0	0	0	0	0	0	0	0	0
D0R1I22	6	602340000	600240000	601290000	905150000	903670000	904410000	752850000	676280000	616510000	646395000	528670000	661950000	595310000	620852500
D0R1J0	8	1890900000	1621200000	1756050000	1359400000	1452500000	1405950000	1581000000	1315500000	1180300000	1247900000	1490900000	1410500000	1450700000	1349300000
D0R1J1	20	4263100000	3377800000	3820450000	4550400000	4097000000	4323700000	4072075000	7242600000	5676800000	6459700000	3255100000	3514800000	3384950000	4922325000
D0R1J3	4	146970000	137770000	142370000	138930000	132430000	135680000	139025000	0	0	0	168660000	0	84330000	42165000
D0R1J4	1	0	0	0	0	0	0	0	0	0	0	0	1346000	673000	336500
D0R1J5	1	333150	0	166575	0	0	0	83287.5	0	0	0	0	0	0	0
D0R1J6	35	9344500000	8735200000	9039850000	8861000000	8313700000	8587350000	8813600000	14993000000	17180000000	16086500000	17376000000	15541000000	16458500000	16272500000	160;161;162;163;164	242;248;329;334;404
D0R1J7	5	223320000	177360000	200340000	203670000	202490000	203080000	201710000	0	0	0	124290000	0	62145000	31072500	165	169
D0R1J8	12	284100000	291060000	287580000	256570000	256310000	256440000	272010000	159370000	198050000	178710000	388660000	337810000	363235000	270972500	166	280
D0R1J9	1	0	531120000	265560000	2949800000	2806400000	2878100000	1571830000	240300000	0	120150000	3635700000	0	1817850000	969000000	167	27
D0R1K130	6	60280000	56457000	58368500	58279000	0	29139500	43754000	0	0	0	0	0	0	0
D0R1K131	5	0	77574000	38787000	0	0	0	19393500	0	0	0	0	84410000	42205000	21102500
D0R1K132	9	398720000	446360000	422540000	386930000	527200000	457065000	439802500	342350000	466170000	404260000	359820000	395940000	377880000	391070000
D0R1K133	5	374600000	295900000	335250000	403520000	405980000	404750000	370000000	0	0	0	0	0	0	0
D0R1K134	1	0	0	0	0	0	0	0	0	0	0	0	127030000	63515000	31757500
D0R1K135	2	0	0	0	0	0	0	0	0	0	0	11150000	0	5575000	2787500
D0R1K136	2	0	0	0	0	0	0	0	0	0	0	44584000	0	22292000	11146000
D0R1K137	1	7810800	0	3905400	0	0	0	1952700	0	0	0	0	0	0	0
D0R1K138	9	159580000	118080000	138830000	121570000	115710000	118640000	128735000	0	0	0	180590000	120000000	150295000	75147500
D0R1K139	40	11815000000	11218000000	11516500000	11296000000	11603000000	11449500000	11483000000	9883600000	9508200000	9695900000	9140000000	9559100000	9349550000	9522725000	168;169;170;171	98;308;324;392
D0R1L13	34	91809000000	95207000000	93508000000	99529000000	106000000000	102750000000	98128750000	80479000000	76755000000	78617000000	62661000000	58288000000	60474500000	69545750000	172;173;174;175;176;177;178;179;180;181	81;93;100;114;153;194;214;263;352;354
D0R1I23	5	61074000	108920000	84997000	129330000	119020000	124175000	104586000	156750000	84298000	120524000	0	0	0	60262000
D0R1J0	4	0	0	0	0	0	0	0	0	22027000	11013500	0	20172000	10086000	10549750
D0R1J1	25	4119600000	3741200000	3930400000	3425300000	3532300000	3478800000	3704600000	5146600000	4074200000	4610400000	2582100000	3350600000	2966350000	3788375000	182	321
D0R1J3	5	131330000	117520000	124425000	119750000	149720000	134735000	129580000	152860000	118180000	135520000	110980000	165120000	138050000	136785000	183;184	37;38
D0R1J4	5	111870000	141710000	126790000	145060000	166860000	155960000	141375000	195080000	142140000	168610000	108350000	174270000	141310000	154960000
D0R1J5	3	0	0	0	1466600000	0	733300000	366650000	0	0	0	0	0	0	0
D0R1J6	1	0	0	0	0	0	0	0	0	0	0	0	0	0	0
D0R1J7	4	134690000	113980000	124335000	79321000	109000000	94160500	109247750	0	0	0	0	0	0	0
D0R1J8	16	1444800000	1328500000	1386650000	2285500000	2223800000	2254650000	1820650000	907270000	782160000	844715000	1143300000	1283700000	1213500000	1029107500
D0R1J9	6	435570000	405900000	420735000	422990000	491380000	457185000	438960000	340030000	335010000	337520000	293310000	298000000	295655000	316587500
D0R1K140	9	221770000	207000000	214385000	267610000	204680000	236145000	225265000	226200000	286080000	256140000	330510000	273770000	302140000	279140000
D0R1K141	8	392540000	394960000	393750000	341990000	318370000	330180000	361965000	271640000	385790000	328715000	425980000	351150000	388565000	358640000	185	227
D0R1K142	2	49780000	0	24890000	0	0	0	12445000	0	0	0	0	0	0	0	186	29
D0R1K143	9	184640000	193960000	189300000	155510000	169100000	162305000	175802500	148760000	200210000	174485000	244740000	229120000	236930000	205707500
D0R1K144	3	11222000	0	5611000	0	0	0	2805500	0	0	0	0	0	0	0
D0R1K145	1	0	0	0	0	22965000	11482500	5741250	0	0	0	0	0	0	0
D0R1K146	14	614530000	579910000	597220000	577090000	544540000	560815000	579017500	888200000	703310000	795755000	610990000	489230000	550110000	672932500
D0R1K147	3	0	0	0	0	0	0	0	0	0	0	0	65437000	32718500	16359250
D0R1K148	7	178750000	186380000	182565000	140520000	156370000	148445000	165505000	185210000	0	92605000	257340000	172570000	214955000	153780000	187	7
D0R1K149	7	0	73228000	36614000	75181000	68750000	71965500	54289750	0	0	0	0	0	0	0
D0R1L14	3	0	0	0	0	0	0	0	0	0	0	0	117280000	58640000	29320000
D0R1I24	16	2559100000	2522800000	2540950000	2304900000	2182800000	2243850000	2392400000	2124600000	2474300000	2299450000	2774400000	2617500000	2695950000	2497700000
D0R1J0	4	149430000	170880000	160155000	235280000	133820000	184550000	172352500	518790000	139890000	329340000	202570000	253500000	228035000	278687500	188	57
D0R1J1	2	0	215030000	107515000	255370000	200530000	227950000	167732500	0	0	0	367460000	0	183730000	91865000
D0R1J3	3	0	0	0	0	0	0	0	0	0	0	0	79696000	39848000	19924000
D0R1J4	3	0	0	0	0	0	0	0	196110000	0	98055000	307130000	0	153565000	125810000
D0R1J5	24	9754300000	8895300000	9324800000	9154000000	8932800000	9043400000	9184100000	7318800000	7147700000	7233250000	9928600000	7883100000	8905850000	8069550000	189;190;191;192;193	69;208;213;266;280
D0R1J6	13	216360000	319960000	268160000	219660000	323020000	271340000	269750000	0	294670000	147335000	535820000	508140000	521980000	334657500	194;195	274;277
D0R1J7	21	9736400000	8643700000	9190050000	8743300000	9616100000	9179700000	9184875000	5645100000	9509700000	7577400000	9695500000	10325000000	10010250000	8793825000	196	95
D0R1J8	4	198640000	185650000	192145000	272150000	272550000	272350000	232247500	0	0	0	0	0	0	0
D0R1J9	7	254700000	330030000	292365000	294470000	289450000	291960000	292162500	172140000	0	86070000	211810000	176160000	193985000	140027500
D0R1K150	4	291000000	286310000	288655000	287780000	292870000	290325000	289490000	0	0	0	344250000	508640000	426445000	213222500
D0R1K151	3	0	0	0	100930000	0	50465000	25232500	0	0	0	0	0	0	0
D0R1K152	13	368710000	293150000	330930000	345350000	285840000	315595000	323262500	141330000	262120000	201725000	309330000	256100000	282715000	242220000	197;198	44;258
D0R1K153	25	10776000000	10760000000	10768000000	11861000000	12665000000	12263000000	11515500000	8738600000	8822900000	8780750000	10318000000	10789000000	10553500000	9667125000	199;200;201;202;203;204	24;27;227;228;254;323
D0R1K154	1	0	0	0	0	0	0	0	0	0	0	0	0	0	0
D0R1K155	15	1111700000	1199800000	1155750000	1251800000	1490000000	1370900000	1263325000	1127400000	1143600000	1135500000	1382700000	1234200000	1308450000	1221975000	205;206;207	267;377;386
D0R1K156	2	0	0	0	0	0	0	0	51667000	0	25833500	0	0	0	12916750
D0R1K157	5	427020000	286700000	356860000	261880000	311030000	286455000	321657500	582720000	569310000	576015000	746560000	461920000	604240000	590127500	208	202
D0R1K158	2	0	41605000	20802500	0	0	0	10401250	0	0	0	0	0	0	0
D0R1K159	17	1463400000	1460700000	1462050000	1399800000	1569300000	1484550000	1473300000	815540000	964220000	889880000	1341800000	1554300000	1448050000	1168965000
D0R1L15	1	0	0	0	0	0	0	0	0	0	0	0	7294600	3647300	1823650
D0R1I25	8	254710000	300210000	277460000	348360000	333180000	340770000	309115000	365910000	509680000	437795000	275350000	263690000	269520000	353657500	209	154
D0R1J0	2	0	0	0	22934000	0	11467000	5733500	0	0	0	0	0	0	0
D0R1J1	3	0	0	0	0	0	0	0	0	0	0	0	116790000	58395000	29197500
D0R1J3	27	17918000000	18416000000	18167000000	18228000000	18655000000	18441500000	18304250000	21553000000	21118000000	21335500000	18064000000	19181000000	18622500000	19979000000	210;211;212;213;214;215	94;166;168;181;330;355
D0R1J4	17	9622400000	9907500000	9764950000	9506700000	9165700000	9336200000	9550575000	9028100000	9372500000	9200300000	9288900000	8565600000	8927250000	9063775000	216;217	14;223
D0R1J5	31	12750000000	11181000000	11965500000	12037000000	11692000000	11864500000	11915000000	14407000000	13361000000	13884000000	13384000000	12751000000	13067500000	13475750000	218;219;220	300;328;333
D0R1J6	20	57924000000	55628000000	56776000000	42996000000	40833000000	41914500000	49345250000	71212000000	58497000000	64854500000	59240000000	50220000000	54730000000	59792250000	221;222	290;302
D0R1J7	4	410790000	899400000	655095000	871210000	354920000	613065000	634080000	197170000	0	98585000	372870000	757470000	565170000	331877500	223	1
D0R1J8	1	0	0	0	0	0	0	0	0	0	0	6436300	0	3218150	1609075
D0R1J9	13	189500000	177010000	183255000	153930000	170380000	162155000	172705000	184480000	198710000	191595000	243660000	243910000	243785000	217690000
D0R1K160	12	545280000	528190000	536735000	554140000	529360000	541750000	539242500	453680000	411390000	432535000	376310000	537730000	457020000	444777500
D0R1K161	8	438090000	412660000	425375000	424670000	357440000	391055000	408215000	326190000	352720000	339455000	518710000	438980000	478845000	409150000
D0R1K162	6	267170000	297380000	282275000	334600000	310550000	322575000	302425000	166980000	0	83490000	286950000	348260000	317605000	200547500
D0R1K163	7	0	0	0	0	0	0	0	0	15977000	7988500	0	0	0	3994250
D0R1K164	6	389340000	386430000	387885000	366340000	318380000	342360000	365122500	447730000	0	223865000	0	277620000	138810000	181337500
D0R1K165	3	0	0	0	0	0	0	0	219580	0	109790	0	0	0	54895	224	1
D0R1K166	5	113880000	49527000	81703500	64549000	0	32274500	56989000	137980000	121480000	129730000	77805000	116440000	97122500	113426250
D0R1K167	3	0	0	0	0	56862000	28431000	14215500	0	0	0	0	0	0	0
D0R1K168	1	0	0	0	0	0	0	0	0	0	0	0	73519000	36759500	18379750
D0R1K169	5	0	0	0	0	0	0	0	66064000	0	33032000	0	51494000	25747000	29389500
D0R1L16	3	0	0	0	0	0	0	0	0	0	0	0	75148000	37574000	18787000
D0R1I26	2	0	0	0	29556000	0	14778000	7389000	0	82381000	41190500	0	0	0	20595250
D0R1J0	2	0	0	0	0	0	0	0	0	0	0	19663000	0	9831500	4915750
D0R1J1	22	3702800000	3711300000	3707050000	3856500000	3929500000	3893000000	3800025000	2131600000	3062200000	2596900000	3256300000	3433100000	3344700000	2970800000	225	394
D0R1J3	3	0	0	0	595210000	0	297605000	148802500	0	700250000	350125000	502670000	592340000	547505000	448815000
D0R1J4	15	170450000	254470000	212460000	279050000	287350000	283200000	247830000	193590000	172440000	183015000	184730000	224600000	204665000	193840000
D0R1J5	1	0	0	0	0	3851600	1925800	962900	0	0	0	0	0	0	0
D0R1J6	4	243010000	280420000	261715000	287140000	321280000	304210000	282962500	0	0	0	259820000	198980000	229400000	114700000
D0R1J7	4	253960000	182910000	218435000	193140000	200230000	196685000	207560000	0	156200000	78100000	185780000	154220000	170000000	124050000
D0R1J8	24	10936000000	11891000000	11413500000	11148000000	11316000000	11232000000	11322750000	8586600000	7696400000	8141500000	10777000000	11050000000	10913500000	9527500000	226;227;228;229	69;161;367;377
D0R1J9	8	6134300000	5482300000	5808300000	5417900000	5507800000	5462850000	5635575000	16728000000	9920500000	13324250000	7821000000	6074000000	6947500000	10135875000	230	70
D0R1K170	18	416890000	358510000	387700000	322760000	416840000	369800000	378750000	190850000	310640000	250745000	476820000	423570000	450195000	350470000
D0R1K171	6	0	59437000	29718500	45941000	47968000	46954500	38336500	30919000	75601000	53260000	34320000	17442000	25881000	39570500
D0R1K172	3	203300000	192650000	197975000	197730000	209700000	203715000	200845000	174810000	187970000	181390000	0	0	0	90695000
D0R1K173	5	0	55924000	27962000	0	0	0	13981000	0	0	0	50555000	0	25277500	12638750
D0R1K174	3	0	0	0	0	0	0	0	0	0	0	0	35793000	17896500	8948250
D0R1K175	8	1697900000	1928400000	1813150000	1795300000	1812800000	1804050000	1808600000	1086700000	1232300000	1159500000	1432300000	974240000	1203270000	1181385000	231	94
D0R1K176	7	121550000	111660000	116605000	135470000	106930000	121200000	118902500	72143000	67139000	69641000	83866000	72346000	78106000	73873500	232;233	49;61
D0R1K177	1	0	0	0	0	0	0	0	1511100000	0	755550000	0	0	0	377775000
D0R1K178	25	1620200000	1753900000	1687050000	1714500000	2024300000	1869400000	1778225000	2220400000	1507900000	1864150000	1375300000	1808700000	1592000000	1728075000
D0R1K179	2	165980000	0	82990000	0	0	0	41495000	0	0	0	0	0	0	0
D0R1L17	4	175340000	181510000	178425000	166450000	168730000	167590000	173007500	0	140420000	70210000	147370000	144380000	145875000	108042500
D0R1I27	6	0	0	0	0	0	0	0	0	77233000	38616500	54720000	51614000	53167000	45891750
D0R1J0	13	199710000	224230000	211970000	297050000	279180000	288115000	250042500	284850000	267100000	275975000	232540000	267460000	250000000	262987500
D0R1J1	8	89267000	125990000	107628500	114630000	132080000	123355000	115491750	117190000	56959000	87074500	77815000	67813000	72814000	79944250
D0R1J3	5	256980000	220030000	238505000	291070000	311300000	301185000	269845000	72416000	152700000	112558000	0	215270000	107635000	110096500
D0R1J4	5	0	141590000	70795000	177130000	156280000	166705000	118750000	0	0	0	0	0	0	0
D0R1J5	1	108050000	89829000	98939500	70205000	62428000	66316500	82628000	257910000	208280000	233095000	147310000	80229000	113769500	173432250
D0R1J6	10	464460000	352110000	408285000	310690000	333970000	322330000	365307500	282540000	340550000	311545000	451680000	246310000	348995000	330270000
D0R1J7	7	114470000	121740000	118105000	134490000	132440000	133465000	125785000	0	83746000	41873000	99161000	0	49580500	45726750
D0R1J8	15	2114300000	2091300000	2102800000	2399900000	2311200000	2355550000	2229175000	2680100000	2148700000	2414400000	2720500000	2005800000	2363150000	2388775000	234;235	1;44
D0R1J9	3	28511000	0	14255500	0	0	0	7127750	0	0	0	0	0	0	0
D0R1K180	1	0	0	0	0	0	0	0	0	0	0	0	13295000	6647500	3323750
D0R1K181	1	0	0	0	0	0	0	0	0	0	0	0	157340000	78670000	39335000
D0R1K182	2	0	0	0	0	33067000	16533500	8266750	0	0	0	0	0	0	0
D0R1K183	2	0	0	0	0	0	0	0	0	0	0	23006000	0	11503000	5751500
D0R1K184	26	2782700000	2841000000	2811850000	3185500000	3512500000	3349000000	3080425000	2878100000	2844800000	2861450000	2648000000	3045300000	2846650000	2854050000	236;237;238;239	44;410;422;453
D0R1K185	28	3300300000	3145500000	3222900000	3368400000	3502400000	3435400000	3329150000	4553900000	4842400000	4698150000	3212100000	3704600000	3458350000	4078250000	240;241	1;260
D0R1K186	3	199450000	219170000	209310000	250760000	219220000	234990000	222150000	111060000	138380000	124720000	110870000	63707000	87288500	106004250
D0R1K187	4	109270000	87085000	98177500	89693000	92304000	90998500	94588000	0	0	0	0	0	0	0
D0R1K188	6	184630000	215010000	199820000	246610000	240130000	243370000	221595000	291680000	369570000	330625000	401090000	387530000	394310000	362467500
D0R1K189	1	0	0	0	0	0	0	0	0	0	0	0	0	0	0
D0R1L18	2	78807000	0	39403500	0	78533000	39266500	39335000	0	0	0	0	0	0	0
D0R1I28	3	24342000	19596000	21969000	16580000	13101000	14840500	18404750	93261000	105830000	99545500	74183000	40801000	57492000	78518750
D0R1J0	1	0	0	0	0	0	0	0	0	0	0	12043000	0	6021500	3010750
D0R1J1	15	1697000000	1594100000	1645550000	1737400000	1250100000	1493750000	1569650000	865570000	942930000	904250000	1187000000	1629400000	1408200000	1156225000
D0R1J3	4	0	0	0	0	9152200	4576100	2288050	0	0	0	0	0	0	0	242	153
D0R1J4	13	1626400000	1877700000	1752050000	1856600000	1662000000	1759300000	1755675000	1126200000	2536500000	1831350000	1541200000	1851300000	1696250000	1763800000	243;244;245	146;148;152
D0R1J5	3	0	0	0	0	0	0	0	0	23507000	11753500	0	0	0	5876750
D0R1J6	5	0	0	0	0	0	0	0	39085000	146600000	92842500	377180000	350170000	363675000	228258750
D0R1J7	1	0	0	0	0	0	0	0	21959000	0	10979500	0	0	0	5489750	246	1
D0R1J8	15	446830000	600610000	523720000	495960000	562610000	529285000	526502500	948260000	627260000	787760000	561810000	1205400000	883605000	835682500
D0R1J9	4	55649000	0	27824500	33727000	0	16863500	22344000	0	0	0	0	0	0	0
D0R1K190	3	0	0	0	0	6221000	3110500	1555250	0	0	0	0	0	0	0	247	265
D0R1K191	6	105770000	105790000	105780000	104870000	92131000	98500500	102140250	127820000	0	63910000	115700000	128290000	121995000	92952500
D0R1K192	13	154190000	150470000	152330000	183820000	150770000	167295000	159812500	164390000	0	82195000	270600000	210000000	240300000	161247500
D0R1K193	5	282700000	268130000	275415000	269650000	296840000	283245000	279330000	175650000	154320000	164985000	273090000	305830000	289460000	227222500
D0R1K194	2	0	0	0	0	0	0	0	0	0	0	0	60333000	30166500	15083250
D0R1K195	3	0	192440000	96220000	184440000	199900000	192170000	144195000	0	0	0	0	223890000	111945000	55972500
D0R1K196	1	0	0	0	0	0	0	0	0	0	0	0	0	0	0
D0R1K197	2	0	0	0	0	0	0	0	0	0	0	0	83017000	41508500	20754250
D0R1K198	2	0	86311000	43155500	80712000	0	40356000	41755750	0	0	0	0	0	0	0
D0R1K199	1	0	6118200	3059100	0	0	0	1529550	0	0	0	0	0	0	0
D0R1L19	6	589860000	544570000	567215000	365820000	374790000	370305000	468760000	660500000	0	330250000	753210000	0	376605000	353427500
D0R1I29	10	342110000	298750000	320430000	382690000	350590000	366640000	343535000	177260000	186690000	181975000	284650000	174920000	229785000	205880000
D0R1J0	5	81495000	0	40747500	65557000	53471000	59514000	50130750	0	0	0	74831000	108570000	91700500	45850250
D0R1J1	2	0	0	0	0	0	0	0	0	34244000	17122000	0	0	0	8561000
D0R1J3	1	0	0	0	0	0	0	0	0	26149000	13074500	0	0	0	6537250
D0R1J4	7	527610000	623390000	575500000	673600000	669440000	671520000	623510000	958050000	917000000	937525000	0	273240000	136620000	537072500	248;249;250	1;10;36
D0R1J5	2	40352000	0	20176000	0	0	0	10088000	0	0	0	0	0	0	0
D0R1J6	1	0	0	0	0	0	0	0	0	0	0	0	3164700	1582350	791175
D0R1J7	1	0	0	0	0	0	0	0	0	0	0	0	15496000	7748000	3874000
D0R1J8	2	0	0	0	23069000	0	11534500	5767250	0	0	0	0	0	0	0
D0R1J9	2	0	0	0	5070500	0	2535250	1267625	0	0	0	0	0	0	0
D0R1K200	4	0	63377000	31688500	0	0	0	15844250	0	99695000	49847500	118810000	68604000	93707000	71777250
D0R1K201	6	0	0	0	129150000	0	64575000	32287500	0	0	0	0	0	0	0
D0R1K202	2	0	0	0	0	0	0	0	0	0	0	400010000	0	200005000	100002500
D0R1K203	3	0	0	0	0	0	0	0	0	0	0	0	8112300	4056150	2028075
D0R1K204	1	52119000	0	26059500	0	0	0	13029750	0	0	0	0	0	0	0	251;252	553;558
D0R1K205	12	747270000	742990000	745130000	762730000	782560000	772645000	758887500	382890000	689640000	536265000	1020000000	1396000000	1208000000	872132500
D0R1K206	8	0	96097000	48048500	111330000	104240000	107785000	77916750	0	0	0	95128000	90373000	92750500	46375250
D0R1K207	2	0	0	0	0	26597000	13298500	6649250	0	0	0	0	0	0	0
D0R1K208	2	143060000	124770000	133915000	113990000	115400000	114695000	124305000	0	0	0	114270000	81029000	97649500	48824750
D0R1K209	7	340230000	297910000	319070000	266360000	280220000	273290000	296180000	454500000	321600000	388050000	412370000	394200000	403285000	395667500
D0R1L20	2	0	0	0	83131000	72611000	77871000	38935500	0	0	0	0	0	0	0
D0R1I30	1	0	0	0	0	0	0	0	0	0	0	0	0	0	0	253	1
D0R1J0	1	0	0	0	0	0	0	0	0	0	0	0	83722000	41861000	20930500
D0R1J1	3	0	0	0	0	50555000	25277500	12638750	0	0	0	0	0	0	0
D0R1J3	1	0	0	0	0	0	0	0	0	0	0	0	31667000	15833500	7916750
D0R1J4	3	0	0	0	0	0	0	0	165430000	0	82715000	0	191190000	95595000	89155000
D0R1J5	1	72078000	80989000	76533500	0	38330000	19165000	47849250	0	0	0	0	24466000	12233000	6116500
D0R1J6	13	1554100000	1100500000	1327300000	1387600000	1169900000	1278750000	1303025000	3143200000	3528000000	3335600000	2975800000	2107400000	2541600000	2938600000	254	270
D0R1J7	17	579540000	536310000	557925000	562270000	537860000	550065000	553995000	933590000	695560000	814575000	740840000	440920000	590880000	702727500
D0R1J8	4	12968000	0	6484000	0	0	0	3242000	0	0	0	0	0	0	0
D0R1J9	11	468620000	456780000	462700000	523420000	458180000	490800000	476750000	325720000	267510000	296615000	406710000	599140000	502925000	399770000
D0R1K210	1	0	0	0	0	0	0	0	0	0	0	0	960210000	480105000	240052500	255	78
D0R1K211	13	2037200000	2335200000	2186200000	1604400000	2433700000	2019050000	2102625000	1876500000	2217300000	2046900000	2994000000	3459700000	3226850000	2636875000	256	230
D0R1K212	2	0	0	0	0	0	0	0	0	0	0	0	10303000	5151500	2575750
D0R1K213	10	603020000	576940000	589980000	597070000	660700000	628885000	609432500	0	0	0	355390000	244400000	299895000	149947500	257;258;259	90;181;182
D0R1K214	4	0	0	0	0	156260000	78130000	39065000	0	0	0	0	0	0	0
D0R1K215	9	318310000	344500000	331405000	338930000	380250000	359590000	345497500	332810000	253280000	293045000	0	271640000	135820000	214432500
D0R1K216	8	220630000	253310000	236970000	387850000	388390000	388120000	312545000	0	0	0	231270000	0	115635000	57817500
D0R1K217	5	0	26288000	13144000	0	0	0	6572000	0	0	0	0	0	0	0
D0R1K218	2	0	7484600	3742300	0	0	0	1871150	0	0	0	0	0	0	0
D0R1K219	1	0	0	0	0	0	0	0	0	0	0	0	8629100	4314550	2157275
D0R1L21	2	0	0	0	0	10126000	5063000	2531500	0	0	0	0	0	0	0
D0R1I31	2	0	0	0	58511000	0	29255500	14627750	0	0	0	0	0	0	0
D0R1J0	1	0	0	0	0	0	0	0	0	0	0	0	31447000	15723500	7861750
D0R1J1	2	0	0	0	0	92573000	46286500	23143250	0	0	0	0	0	0	0
D0R1J3	2	0	0	0	0	0	0	0	0	96183000	48091500	0	0	0	24045750

## Sheet: iTRAQ
Majority protein IDs	Razor + unique peptides	Fraction average	Fraction 1	Fraction 2	Fraction 3	Fraction 4	Fraction 5	Fraction 6	Fraction 7	Fraction 8	Reporter intensity corrected 0	Reporter intensity corrected 1	Reporter intensity corrected 2	Reporter intensity corrected 3	Reporter intensity corrected 4	Reporter intensity corrected 5	Reporter intensity corrected 6	Reporter intensity corrected 7	Reporter intensity 0	Reporter intensity 1	Reporter intensity 2	Reporter intensity 3	Reporter intensity 4	Reporter intensity 5	Reporter intensity 6	Reporter intensity 7	Reporter intensity count 0	Reporter intensity count 1	Reporter intensity count 2	Reporter intensity count 3	Reporter intensity count 4	Reporter intensity count 5	Reporter intensity count 6	Reporter intensity count 7	Reporter intensity corrected 0 1	Reporter intensity corrected 1 1	Reporter intensity corrected 2 1	Reporter intensity corrected 3 1	Reporter intensity corrected 4 1	Reporter intensity corrected 5 1	Reporter intensity corrected 6 1	Reporter intensity corrected 7 1	Reporter intensity 0 1	Reporter intensity 1 1	Reporter intensity 2 1	Reporter intensity 3 1	Reporter intensity 4 1	Reporter intensity 5 1	Reporter intensity 6 1
D0R1J5	43	4.16	22	64	51	44	40	24	23	34	647.46	1089.5	685.96	662.67	615.39	748.41	558.52	593.98	626.93	1050.2	676.97	650.04	600.7	726.25	537.51	556.98	22	30	21	27	17	20	16	27	647.46	1089.5	685.96	662.67	615.39	748.41	558.52	593.98	626.93	1050.2	676.97	650.04	600.7	726.25	537.51
D0R2F3	40	2.98	73	108	38	12	12	19	21	14	948.04	818.83	857.33	628.85	882.74	616.59	771.57	656.58	916.92	799.62	820.18	613.15	856.08	596.73	753.94	632.28	34	22	19	34	29	21	27	35	948.04	818.83	857.33	628.85	882.74	616.59	771.57	656.58	916.92	799.62	820.18	613.15	856.08	596.73	753.94
D0R4I0	40	4.59	29	56	17	30	31	45	41	35	830.68	748.46	811.09	457.06	730.83	912.44	752.9	303.08	800.74	725.54	776.9	448.3	712.94	879.24	723.4	296.18	33	23	30	23	27	23	26	14	830.68	748.46	811.09	457.06	730.83	912.44	752.9	303.08	800.74	725.54	776.9	448.3	712.94	879.24	723.4
D0R1J0	35	4.37	10	31	9	12	18	23	12	12	120.52	122.02	200.08	269.67	251.36	382.38	187	243.55	116.6	119.86	192.52	267.53	247.88	376.59	186.73	234.79	7	7	6	12	11	8	10	10	120.52	122.02	200.08	269.67	251.36	382.38	187	243.55	116.6	119.86	192.52	267.53	247.88	376.59	186.73
D0R4P4	35	3.04	25	102	29	38	24	6	3	9	860.53	684.76	933.46	249.07	1074.7	339.36	633.84	267.72	832.33	672.31	910.67	244.14	1040.2	329.65	613.72	253.42	22	19	23	14	27	12	20	20	860.53	684.76	933.46	249.07	1074.7	339.36	633.84	267.72	832.33	672.31	910.67	244.14	1040.2	329.65	613.72
D0R4P5	32	4.28	52	153	129	99	79	83	94	70	879.61	1625	1240.3	1100	1455.8	1767.7	1257.3	1068.1	848.55	1577.4	1218.5	1081.6	1426.8	1717.5	1212.6	1018.6	47	79	62	55	67	63	74	60	879.61	1625	1240.3	1100	1455.8	1767.7	1257.3	1068.1	848.55	1577.4	1218.5	1081.6	1426.8	1717.5	1212.6
D0R530	32	4.87	11	78	95	35	22	32	80	85	645.12	984.35	776.86	557.39	1162.8	827.16	574.2	624.79	623.86	966.19	761.32	546.18	1129.4	805.33	550.13	604.59	38	37	47	30	43	36	33	42	645.12	984.35	776.86	557.39	1162.8	827.16	574.2	624.79	623.86	966.19	761.32	546.18	1129.4	805.33	550.13
D0R3R0	30	4.64	27	98	147	107	95	101	103	74	1361.6	1610.8	1447.3	713.26	1525.3	1296.8	1065.6	745.16	1306.8	1568.7	1412.8	699.46	1472.1	1263.8	1037.6	714.12	72	74	85	64	81	67	66	60	1361.6	1610.8	1447.3	713.26	1525.3	1296.8	1065.6	745.16	1306.8	1568.7	1412.8	699.46	1472.1	1263.8	1037.6
D0R1J1	29	4.84		14	11	14	21	14	8	11	204.77	254.67	131.78	298.07	253.71	78.028	209	96.426	191.65	248.24	128.76	292.12	250.55	76.599	197.89	93.09	4	10	3	6	8	4	4	4	204.77	254.67	131.78	298.07	253.71	78.028	209	96.426	191.65	248.24	128.76	292.12	250.55	76.599	197.89
D0R583	29	3.88	21	31	13	21	23	9	8	14	1040.9	993.27	490.08	399.97	1014.9	487.35	595.51	414.04	994.55	957.65	488.64	393.63	972.12	473.09	558.94	399.58	24	23	16	17	16	13	15	16	1040.9	993.27	490.08	399.97	1014.9	487.35	595.51	414.04	994.55	957.65	488.64	393.63	972.12	473.09	558.94
D0R5A2	29	4.6	36	21	20	18	22	39	37	22	694.25	830.08	918.99	205.09	622.52	821.67	447.51	365.27	668.26	801.97	893.58	202.42	608.46	796.82	426.86	348.87	22	21	24	13	21	21	17	20	694.25	830.08	918.99	205.09	622.52	821.67	447.51	365.27	668.26	801.97	893.58	202.42	608.46	796.82	426.86
D0R3H8	27	2.99	57	71	74	26	11	11	15	8	774.81	1189.5	897.73	368.64	584.29	972	627.23	675.29	738.61	1169.6	880.2	363	576	942.15	620.77	662.1	23	36	27	22	18	30	21	27	774.81	1189.5	897.73	368.64	584.29	972	627.23	675.29	738.61	1169.6	880.2	363	576	942.15	620.77
D0R3J9	26	2.9	10	20	11	14	2	1	2	1	174.92	92.704	199.21	68.938	27.593	88.58	66.647	39.631	171.88	89.318	194.25	68.938	27.593	83.835	62.607	38.205	4	5	7	2	1	3	5	2	174.92	92.704	199.21	68.938	27.593	88.58	66.647	39.631	171.88	89.318	194.25	68.938	27.593	83.835	62.607
D0R4Y3	26	4.7	15	24	31	29	30	24	28	27	409.66	339.15	406.44	276.64	445.59	500.04	249.34	286.09	404.66	325.8	396.09	277.43	427.1	491.54	243.01	280.18	21	13	19	15	14	15	12	12	409.66	339.15	406.44	276.64	445.59	500.04	249.34	286.09	404.66	325.8	396.09	277.43	427.1	491.54	243.01
D0R5D6	25	4.23	8	14	31	39	12	19	11	8	337.06	173.63	288.02	149.12	467.57	542.15	167.1	505.19	319.11	169.67	276.13	148.06	456.33	520.14	160.26	491.51	12	7	10	5	10	9	6	13	337.06	173.63	288.02	149.12	467.57	542.15	167.1	505.19	319.11	169.67	276.13	148.06	456.33	520.14	160.26
D0R532	24	4.69	2	27	28	8	22	36	20	10	216.68	182.39	289.8	109.84	264.11	402.15	205.18	107.66	205.5	176.55	287.1	108.18	261.38	397.06	199.43	104.76	6	8	11	7	10	9	8	5	216.68	182.39	289.8	109.84	264.11	402.15	205.18	107.66	205.5	176.55	287.1	108.18	261.38	397.06	199.43
D0R2T8	23	4.21	17	22	44	44	18	16	18	19	615.42	581.71	653.63	449.9	944.43	917.26	252.64	241.67	597.85	573.79	633.8	445.3	923.28	897.13	246.83	230.54	23	22	26	20	21	26	13	12	615.42	581.71	653.63	449.9	944.43	917.26	252.64	241.67	597.85	573.79	633.8	445.3	923.28	897.13	246.83
D0R464	23	4.18	7	35	23	15	7	13	8	20	465.65	224.77	261	139.84	172.84	369.53	311.87	178.21	451.15	215.32	257.88	135.52	168.03	361.9	303.16	172.05	16	7	12	10	7	6	17	8	465.65	224.77	261	139.84	172.84	369.53	311.87	178.21	451.15	215.32	257.88	135.52	168.03	361.9	303.16
D0R4Q8	23	4.96	4	27	16	12	20	20	20	25	308.46	343.27	540.61	175.68	161.8	217.51	300.24	293.96	302.89	335	539.79	170.71	157.79	209.15	290.93	278.03	14	15	14	12	8	12	10	11	308.46	343.27	540.61	175.68	161.8	217.51	300.24	293.96	302.89	335	539.79	170.71	157.79	209.15	290.93
D0R5J9	23	4.17	5	25	13	1	4	10	9	10	217.05	214.37	256.48	59.564	151.07	124.78	130.41	167.23	209.45	212.51	248.65	58.265	146.02	123.48	128.81	162.77	7	8	6	3	5	4	6	11	217.05	214.37	256.48	59.564	151.07	124.78	130.41	167.23	209.45	212.51	248.65	58.265	146.02	123.48	128.81
D0R1X2	21	4.53	67	57	31	31	54	82	63	41	566.43	1071.2	888.06	353.63	546.67	364.51	397.33	606.54	542.5	1045.5	864.53	340.69	521.56	356.2	388.66	576.82	26	41	34	18	18	22	22	31	566.43	1071.2	888.06	353.63	546.67	364.51	397.33	606.54	542.5	1045.5	864.53	340.69	521.56	356.2	388.66
D0R2N4	21	4.63	14	64	78	40	37	25	40	68	505.39	366.54	889.19	586.41	850.85	383.38	674.22	441.38	494.76	356.29	863.64	576.71	818.26	370.69	652.25	418.7	26	26	32	41	33	20	37	29	505.39	366.54	889.19	586.41	850.85	383.38	674.22	441.38	494.76	356.29	863.64	576.71	818.26	370.69	652.25
D0R3H7	21	3.85	1	45	39	23	4	10	10	14	480.23	491.86	737.69	448.05	249.5	267.32	315.93	169.43	453.53	483.41	721.01	432.41	238.76	259	302.61	161.59	13	13	19	16	9	6	9	10	480.23	491.86	737.69	448.05	249.5	267.32	315.93	169.43	453.53	483.41	721.01	432.41	238.76	259	302.61
D0R3E6	20	3.42	7	27	8	9	3	1	4	7	163.62	0	110.64	74.522	65.235	75.621	44.313	53.33	159.46	0	105.16	73.265	64.528	73.625	42.077	51.552	6	0	4	4	4	4	3	4	163.62	0	110.64	74.522	65.235	75.621	44.313	53.33	159.46	0	105.16	73.265	64.528	73.625	42.077
D0R4S3	20	4.44	9	5	9	8	7	9	8	6	122.06	147.55	124.75	0	59.929	48.935	13.379	158.81	115.36	142.5	122.28	0	55.908	48.935	13.379	150.61	3	5	5	0	1	1	1	3	122.06	147.55	124.75	0	59.929	48.935	13.379	158.81	115.36	142.5	122.28	0	55.908	48.935	13.379
D0R5J8	20	4.86	5	15	17	23	14	14	17	19	253.58	341.84	346.37	243.01	339.11	339.68	234.61	238.09	247.29	328.14	332.11	242.63	326.14	324.22	228.93	226.54	12	15	12	14	11	8	15	12	253.58	341.84	346.37	243.01	339.11	339.68	234.61	238.09	247.29	328.14	332.11	242.63	326.14	324.22	228.93
D0R294	19	5.15		7	16	11	6	7	7	18	255.8	106.29	118.04	139.53	208.26	174.51	53.102	103.79	252.09	103.64	114.63	133.66	205.46	170.87	51.055	101.23	10	3	3	5	7	4	5	6	255.8	106.29	118.04	139.53	208.26	174.51	53.102	103.79	252.09	103.64	114.63	133.66	205.46	170.87	51.055
D0R1Q5	18	4		56	75	35	21	19	16	20	649.72	610.24	570.74	325.74	783.15	467.89	360.72	258.08	634.54	595.42	558.38	324.51	763.45	457.64	347.99	251.21	30	27	24	24	22	21	16	25	649.72	610.24	570.74	325.74	783.15	467.89	360.72	258.08	634.54	595.42	558.38	324.51	763.45	457.64	347.99
D0R371	18	5.06	1	10	8	11	8	5	6	16	247.38	223.12	167.7	43.292	104.64	245.79	242.89	92.987	231.43	217.91	164.41	41.533	103.41	244.14	233.14	89.145	7	6	6	3	6	7	8	7	247.38	223.12	167.7	43.292	104.64	245.79	242.89	92.987	231.43	217.91	164.41	41.533	103.41	244.14	233.14
D0R4H0	18	3.72	29	40	17	12	10	12	16	15	468.94	823.27	511.47	639.73	469.76	735.62	622.68	400.68	440.88	794.56	491.78	622.65	451.17	728.32	598.57	373.77	11	18	12	16	9	17	13	13	468.94	823.27	511.47	639.73	469.76	735.62	622.68	400.68	440.88	794.56	491.78	622.65	451.17	728.32	598.57
D0R1N2	17	5.22	11	6	5	13	13	15	16	20	228.31	275.35	230.56	147.77	41.933	108.41	69.76	226.27	220.47	271.19	224.86	143.24	40.917	102.09	66.385	217.73	9	12	8	7	3	4	3	11	228.31	275.35	230.56	147.77	41.933	108.41	69.76	226.27	220.47	271.19	224.86	143.24	40.917	102.09	66.385
D0R3T4	17	4.08	2	21	4	7	3	14	6	2	200.13	181.74	212.71	125.3	106.09	148.92	97.443	18.197	192.7	175.88	201.08	126.08	100.62	142.45	94.214	17.141	8	6	6	6	4	6	4	2	200.13	181.74	212.71	125.3	106.09	148.92	97.443	18.197	192.7	175.88	201.08	126.08	100.62	142.45	94.214
D0R4W5	17	4.59	5	23	19	16	16	11	17	16	321	219.87	144.86	197.33	152.97	218.42	89.658	74.374	314.4	210.48	140.94	192.82	151.39	214.13	86.691	69.233	12	9	5	10	8	9	5	6	321	219.87	144.86	197.33	152.97	218.42	89.658	74.374	314.4	210.48	140.94	192.82	151.39	214.13	86.691
D0R4W7	17	3.72	1	17	18	5	2	2	2	7	179.51	79.776	209.02	53.598	218.12	152.15	143.68	85.18	177.21	77.458	202.92	52.528	215.96	147.19	143.68	84.55	7	4	6	3	6	4	4	5	179.51	79.776	209.02	53.598	218.12	152.15	143.68	85.18	177.21	77.458	202.92	52.528	215.96	147.19	143.68
D0R511	17	4.07	8	6	7	5	6	7	2	5	91.138	69.173	93.903	74.107	125.02	142.43	79.708	118.38	86.246	67.118	89.829	70.247	119.93	137.58	77.211	114.66	5	4	4	4	2	4	3	5	91.138	69.173	93.903	74.107	125.02	142.43	79.708	118.38	86.246	67.118	89.829	70.247	119.93	137.58	77.211
D0R1K3	16	5.72	6	5	4	7	6	9	15	23	337.14	87.297	327.5	69.773	213.24	339.89	176.55	183.89	327.47	85.954	319.09	69.773	210.5	328.88	170.57	171.74	9	4	10	4	7	8	6	9	337.14	87.297	327.5	69.773	213.24	339.89	176.55	183.89	327.47	85.954	319.09	69.773	210.5	328.88	170.57
D0R1K9	16	3.7	3	12	26	30	5	4	4	2	139.35	158.42	254.84	241.34	203.17	123.34	286.41	126.47	135.79	155.56	247.97	241.82	197.86	119.97	286.41	120.87	8	5	8	8	7	3	6	9	139.35	158.42	254.84	241.34	203.17	123.34	286.41	126.47	135.79	155.56	247.97	241.82	197.86	119.97	286.41
D0R1M3	16	3.69	3	16	19	5	2	3	6	4	132.94	189.76	93.853	71.696	82.058	210.24	39.848	28.11	126.42	189.76	89.654	68.593	80.397	204.71	38.438	28.11	2	6	3	4	2	4	2	2	132.94	189.76	93.853	71.696	82.058	210.24	39.848	28.11	126.42	189.76	89.654	68.593	80.397	204.71	38.438
D0R3V1	16	3.79	1	8	17	12		3	4	2	160.64	190.54	50.711	31.496	22.264	92.673	110.95	58.087	154.88	184.29	47.295	29.402	22.264	86.505	106.98	54.887	7	6	2	1	1	2	4	3	160.64	190.54	50.711	31.496	22.264	92.673	110.95	58.087	154.88	184.29	47.295	29.402	22.264	86.505	106.98
D0R4V3	16	5.23		4	10	9	11	15	7	9	201.3	264.94	145.49	196.39	214.94	77.774	88.931	148.36	188.21	264.42	136.22	193.77	204.07	76.309	84.341	143.8	3	5	3	6	3	2	2	5	201.3	264.94	145.49	196.39	214.94	77.774	88.931	148.36	188.21	264.42	136.22	193.77	204.07	76.309	84.341
D0R533	16	4.65	44	55	23	39	45	63	60	38	1225	1603.7	901.09	596.74	824.09	716.48	711.44	604.52	1186	1562.7	875.54	575.9	806.82	690.23	689.32	568.32	39	39	34	25	25	26	27	22	1225	1603.7	901.09	596.74	824.09	716.48	711.44	604.52	1186	1562.7	875.54	575.9	806.82	690.23	689.32
D0R2B4	15	2.81	43	118	40	32	8	3	9	12	557.78	537.45	710.06	285.84	788.36	285.82	381.39	341.23	543.1	523.93	689.82	277.75	765.47	277.49	371.44	323.57	23	26	25	17	30	20	15	33	557.78	537.45	710.06	285.84	788.36	285.82	381.39	341.23	543.1	523.93	689.82	277.75	765.47	277.49	371.44
D0R2I3	15	3.95	7	12	1	5	1	8	5	3	275.27	115.79	109.67	85.397	27.566	28.138	131.57	53.098	270.92	113.92	107.81	85.397	27.566	26.258	125.97	53.098	3	3	2	2	2	1	4	3	275.27	115.79	109.67	85.397	27.566	28.138	131.57	53.098	270.92	113.92	107.81	85.397	27.566	26.258	125.97
D0R397	15	3.71	8	6	3	4	2	1	2	5	90.364	8.1999	101.96	45.901	39.381	137.67	111.52	63.041	87.791	8.1999	100.05	43.998	39.381	133.62	107.04	59.269	3	1	3	3	2	2	2	2	90.364	8.1999	101.96	45.901	39.381	137.67	111.52	63.041	87.791	8.1999	100.05	43.998	39.381	133.62	107.04
D0R531	15	4.82	9	11	31	23	36	36	29	9	215.53	243.43	389.29	202.75	412.23	109.85	225.04	161.44	211.58	237.64	376.99	200.99	405.27	109.12	222.65	153.35	13	14	15	11	13	6	11	12	215.53	243.43	389.29	202.75	412.23	109.85	225.04	161.44	211.58	237.64	376.99	200.99	405.27	109.12	222.65
D0R5B5	15	4.38		7	9	6	7	6	1	4	43.417	101.32	76.409	4.2663	0	62.737	159.59	133.56	42.098	96.061	76.409	4.2663	0	62.737	154.23	126.41	2	3	2	1	0	1	3	5	43.417	101.32	76.409	4.2663	0	62.737	159.59	133.56	42.098	96.061	76.409	4.2663	0	62.737	154.23
D0R6A4	15	4.37	1		13	15	6	1	4	3	64.301	66.607	0	45.09	90.374	44.32	86.426	118.58	62.256	66.607	0	43.922	90.374	41.372	84.792	118.58	2	1	0	2	2	1	4	4	64.301	66.607	0	45.09	90.374	44.32	86.426	118.58	62.256	66.607	0	43.922	90.374	41.372	84.792
D0R2A8	14	3.32	21	11	6	6	7	3	1	8	161.35	72.927	35.2	165.34	233.63	48.145	122.49	30.652	157.1	70.452	34.37	165.69	226.46	48.145	120.42	28.888	6	2	3	6	5	1	2	3	161.35	72.927	35.2	165.34	233.63	48.145	122.49	30.652	157.1	70.452	34.37	165.69	226.46	48.145	120.42
D0R2B3	14	3.16	10	12	19			2	1	6	97.927	216.7	206.11	62.723	181.12	0	56.666	141.67	96.517	212.18	206.11	62.723	181.12	0	56.666	141.67	2	3	3	1	7	0	1	3	97.927	216.7	206.11	62.723	181.12	0	56.666	141.67	96.517	212.18	206.11	62.723	181.12	0	56.666
D0R2G2	14	4.11	2	23	7	22	11	6	7	6	115.84	261.13	177.65	80.556	42.958	224.29	150.67	214.64	114.41	253.45	171.42	75.979	41.407	213.98	145.41	205.33	8	11	7	6	3	8	8	10	115.84	261.13	177.65	80.556	42.958	224.29	150.67	214.64	114.41	253.45	171.42	75.979	41.407	213.98	145.41
D0R2L3	14	3.66	3	26	6	4	2	5	4	6	189.1	73.137	53.196	56.98	79.231	160.86	34.805	105.57	183	74.621	53.196	54.538	76.473	153.61	32.986	103.79	6	4	2	3	3	6	3	5	189.1	73.137	53.196	56.98	79.231	160.86	34.805	105.57	183	74.621	53.196	54.538	76.473	153.61	32.986
D0R385	14	3.27		17	18	4	4	2	3		62.895	68.551	73.611	29.225	18.693	50.532	37.998	31.195	60.595	65.506	73.611	28.412	17.8	48.533	36.775	30.213	4	3	4	3	1	2	3	3	62.895	68.551	73.611	29.225	18.693	50.532	37.998	31.195	60.595	65.506	73.611	28.412	17.8	48.533	36.775
D0R3G1	14	4.25		2	6	5	4		1	2	0	96.115	0	9.8757	0	112.7	0	10.898	0	93.472	0	9.8757	0	109.3	0	10.898	0	3	0	1	0	3	0	1	0	96.115	0	9.8757	0	112.7	0	10.898	0	93.472	0	9.8757	0	109.3	0
D0R3V3	14	3.2	13	17	6	5	3	2	3	5	170.29	81.125	45.333	88.346	138.53	50.821	42.93	102.73	164.14	77.135	45.333	85.464	137.41	50.306	42.93	98.002	6	3	1	5	4	3	3	6	170.29	81.125	45.333	88.346	138.53	50.821	42.93	102.73	164.14	77.135	45.333	85.464	137.41	50.306	42.93
D0R434	14	3.81	10	18		2	10	4	2	8	104.46	194.15	159.86	121.6	148.64	68.747	163.09	111.14	102.19	190.4	153.45	118.75	148.64	68.747	157.27	109.43	3	5	3	4	3	1	4	6	104.46	194.15	159.86	121.6	148.64	68.747	163.09	111.14	102.19	190.4	153.45	118.75	148.64	68.747	157.27
D0R1L2	12	3.92	4	5	29	16	3	5	4	5	285.25	587.32	532.24	181.91	83.79	484.87	95.196	111.72	266.91	562.77	511.76	178.83	80.504	454.87	91.667	105.82	8	12	10	6	4	6	2	3	285.25	587.32	532.24	181.91	83.79	484.87	95.196	111.72	266.91	562.77	511.76	178.83	80.504	454.87	91.667
D0R1L4	12	4.38	7	13	12	18	26	5	4	12	343.93	618.41	356.42	201.54	151.02	454.13	422.69	197.26	326.99	601.55	342.99	199.37	144.17	439.62	405.26	185.51	8	12	6	9	5	9	9	9	343.93	618.41	356.42	201.54	151.02	454.13	422.69	197.26	326.99	601.55	342.99	199.37	144.17	439.62	405.26
D0R3F9	12	3.4	1	6	11	3	1	1		2	0	98.521	0	0	64.269	25.726	0	24.153	0	98.521	0	0	64.269	24.007	0	22.921	0	2	0	0	2	1	0	2	0	98.521	0	0	64.269	25.726	0	24.153	0	98.521	0	0	64.269	24.007	0
D0R5N4	12	4.13	5	7	4	13	5	4	2	5	170.49	158.5	153.98	55.97	290.18	189.42	146.28	57.721	163.03	149.64	148.68	55.407	282.39	187.11	136.58	54.973	8	5	7	4	10	6	5	5	170.49	158.5	153.98	55.97	290.18	189.42	146.28	57.721	163.03	149.64	148.68	55.407	282.39	187.11	136.58
D0R664	12	3.03	8	6	6	5	6	2			165.47	82.016	17.563	17.765	77.738	29.039	87.688	128.18	161.4	82.335	16.355	16.609	74.517	29.039	85.506	124.82	6	3	1	1	2	2	3	6	165.47	82.016	17.563	17.765	77.738	29.039	87.688	128.18	161.4	82.335	16.355	16.609	74.517	29.039	85.506
D0R1J7	11	4.52	17	6	8	3	18	14	10	10	20.33	180.3	355.67	323.43	216.65	98.83	323.26	170.85	18.884	175.67	351.1	318.7	212.46	98.83	308.12	162.43	2	5	6	9	7	3	9	6	20.33	180.3	355.67	323.43	216.65	98.83	323.26	170.85	18.884	175.67	351.1	318.7	212.46	98.83	308.12
D0R1K0	11	4.78	8	9	8	11	5	6	11	14	174.64	374.79	299.24	116.95	137.75	149.83	43.363	279.38	171.56	364.43	291.38	112.16	130.89	143.37	43.363	260.77	4	6	6	6	4	4	2	8	174.64	374.79	299.24	116.95	137.75	149.83	43.363	279.38	171.56	364.43	291.38	112.16	130.89	143.37	43.363
D0R1K1	11	5.02	6	2	9	2	2		21	3	65.958	232.93	176.34	45.382	142.05	125.13	66.133	74.845	65.958	225.88	175.01	43.196	136.35	122.2	62.443	69.311	2	6	6	3	5	3	3	3	65.958	232.93	176.34	45.382	142.05	125.13	66.133	74.845	65.958	225.88	175.01	43.196	136.35	122.2	62.443
D0R1M9	11	5.07	1	8	6	10	5	5	8	11	198.72	54.257	365.7	115.93	145.14	307.08	153.83	208.44	192.39	50.719	348.83	111.86	138.49	293.48	152.62	202.15	5	2	6	4	3	5	6	6	198.72	54.257	365.7	115.93	145.14	307.08	153.83	208.44	192.39	50.719	348.83	111.86	138.49	293.48	152.62
D0R1X1	11	5.12		3	4	4	4		3	6	30.6	21.355	111.17	68.777	31.525	74.695	60.356	22.778	29.024	21.581	111.17	68.777	31.525	73.199	58.464	22.3	2	1	5	3	1	2	3	2	30.6	21.355	111.17	68.777	31.525	74.695	60.356	22.778	29.024	21.581	111.17	68.777	31.525	73.199	58.464
D0R2A6	11	3.34	25	16	6	4	11	6	6	5	223.98	377.88	196.15	23.78	160.03	396.25	87.648	133.91	216.81	371.78	191.63	23.985	156.58	393.17	83.255	132.82	8	11	8	2	7	12	4	9	223.98	377.88	196.15	23.78	160.03	396.25	87.648	133.91	216.81	371.78	191.63	23.985	156.58	393.17	83.255
D0R2M8	11	4.49	11	1	6	2	3	8	5	7	114.15	63.044	83.046	98.94	19.174	53.667	90.743	165.56	111.46	63.044	78.883	94.232	19.084	52.523	84.877	156.83	6	3	5	5	1	2	2	7	114.15	63.044	83.046	98.94	19.174	53.667	90.743	165.56	111.46	63.044	78.883	94.232	19.084	52.523	84.877
D0R2P3	11	3.81	3	2	4	5	2	4	1		0	20.72	0	40.859	164.06	49.005	0	0	0	20.72	0	40.859	164.06	49.005	0	0	0	1	0	3	2	2	0	0	0	20.72	0	40.859	164.06	49.005	0	0	0	20.72	0	40.859	164.06	49.005	0
D0R365	11	4.19		6	8	3	3	2	2	3	45.443	0	77.873	0	44.394	0	26.207	0	44.328	0	75.26	0	41.454	0	26.207	0	2	0	3	0	1	0	1	0	45.443	0	77.873	0	44.394	0	26.207	0	44.328	0	75.26	0	41.454	0	26.207
D0R3G5	11	4.41	2	7	5	4	7	7	1	4	520.37	259.04	137.87	171.43	66.276	278.57	23.532	63.871	494.65	257.21	137.87	161.16	66.276	265.46	23.532	58.832	8	5	4	5	2	4	1	2	520.37	259.04	137.87	171.43	66.276	278.57	23.532	63.871	494.65	257.21	137.87	161.16	66.276	265.46	23.532
D0R3I0	11	4.24	7	4	12	3	10	5	7	3	347.12	140.59	62.874	200.29	61.251	40.148	116.18	42.856	324.03	136.42	64.431	188.68	61.251	40.148	108.72	39.474	7	5	4	8	2	2	5	3	347.12	140.59	62.874	200.29	61.251	40.148	116.18	42.856	324.03	136.42	64.431	188.68	61.251	40.148	108.72
D0R3I4	11	3.72	3	9		1	6	4	2		49.569	25.23	64.125	26.431	181.33	0	77.727	45.371	49.569	25.23	64.125	26.431	179.76	0	76.201	45.371	1	1	2	1	4	0	2	1	49.569	25.23	64.125	26.431	181.33	0	77.727	45.371	49.569	25.23	64.125	26.431	179.76	0	76.201
D0R543	11	3.38	4	3	4	6	2		1	1	18.83	37.861	43.104	20.399	40.215	58.313	25.165	0	18.83	37.861	41.822	21.926	38.351	58.313	25.165	0	1	2	2	4	2	2	1	0	18.83	37.861	43.104	20.399	40.215	58.313	25.165	0	18.83	37.861	41.822	21.926	38.351	58.313	25.165
D0R586	11	4.94		3	5	1		3	2	4	83.466	108.63	56.711	16.092	72.902	25.557	42.039	34.324	81.231	105.13	54.679	15.855	72.902	25.557	40.885	31.615	3	2	3	1	3	2	2	2	83.466	108.63	56.711	16.092	72.902	25.557	42.039	34.324	81.231	105.13	54.679	15.855	72.902	25.557	40.885
D0R606	11	2.74	17	7	3	3	4	1	3	1	62.76	177.9	26.739	31.759	202.4	158.91	104.17	16.287	60.512	167.92	24.899	30.358	194.85	156.67	100.33	16.287	2	3	1	2	4	3	2	1	62.76	177.9	26.739	31.759	202.4	158.91	104.17	16.287	60.512	167.92	24.899	30.358	194.85	156.67	100.33
D0R1J4	10	4.82		6	11	17	9	9	9	6	287.73	337.69	222	40.323	160.4	482.79	90.266	75.682	278.88	324.71	217.09	39.197	159.88	463.28	87.167	72.681	8	10	4	3	6	10	5	5	287.73	337.69	222	40.323	160.4	482.79	90.266	75.682	278.88	324.71	217.09	39.197	159.88	463.28	87.167
D0R1J8	10	3.79	5	17	22	4		2	11	5	144.85	195.83	129.47	51.408	79.66	219.17	0	120.95	135.48	190.33	124.76	50.482	77.691	207.49	0	116.03	5	6	5	3	2	4	0	7	144.85	195.83	129.47	51.408	79.66	219.17	0	120.95	135.48	190.33	124.76	50.482	77.691	207.49	0
D0R1K7	10	4.04	1	19	10	29	17	7		6	127.62	62.286	49.605	46.596	70.926	106.81	15.223	57.616	123.66	61.883	49.18	46.498	69.049	101.47	15.088	54.613	5	4	3	5	3	4	5	4	127.62	62.286	49.605	46.596	70.926	106.81	15.223	57.616	123.66	61.883	49.18	46.498	69.049	101.47	15.088
D0R1W5	10	5.3	2	1	2	1	9	5	2	5	41.203	81.649	46.257	0	0	0	25.937	32.814	40.423	81.649	43.099	0	0	0	24.207	32.814	3	4	2	0	0	0	2	2	41.203	81.649	46.257	0	0	0	25.937	32.814	40.423	81.649	43.099	0	0	0	24.207
D0R268	10	3.5	3	4	4	3	3	1	2		0	47.03	0	0	11.747	0	28.313	15.269	0	47.03	0	0	11.747	0	28.313	15.269	0	2	0	0	1	0	2	1	0	47.03	0	0	11.747	0	28.313	15.269	0	47.03	0	0	11.747	0	28.313
D0R290	10	4.43		7	5	4	3	2	4	3	30.091	156.13	0	0	0	0	9.0308	0	28.833	151.63	0	0	0	0	9.0308	0	1	2	0	0	0	0	1	0	30.091	156.13	0	0	0	0	9.0308	0	28.833	151.63	0	0	0	0	9.0308
D0R2A7	10	3.46	11	19	4	4	7	7	6	1	114.9	237.88	240.36	82.334	261.01	305.76	133.01	139.64	110.71	228.24	238.21	81.141	254.34	297.36	127.98	131.38	5	7	6	4	8	9	6	8	114.9	237.88	240.36	82.334	261.01	305.76	133.01	139.64	110.71	228.24	238.21	81.141	254.34	297.36	127.98
D0R2I0	10	3.52	2	9	4	4	2		2	2	35.9	58.512	110.51	0	0	32.303	36.428	0	34.652	57.964	110.51	0	0	33.17	34.334	0	2	2	3	0	0	2	1	0	35.9	58.512	110.51	0	0	32.303	36.428	0	34.652	57.964	110.51	0	0	33.17	34.334
D0R395	10	4.68		4	1	4	5	1	1	3	0	48.192	25.139	0	66.845	49.767	34.821	0	0	45.291	24.832	0	66.845	49.767	32.499	0	0	2	1	0	3	1	2	0	0	48.192	25.139	0	66.845	49.767	34.821	0	0	45.291	24.832	0	66.845	49.767	32.499
D0R4I1	10	5.81	2	5	7	5	2	10	13	19	82.682	255.23	108.56	51.196	231.6	266.24	460.22	389.13	78.838	243.99	105.32	50.128	231.6	254.4	433.43	358.43	4	10	5	7	2	7	7	6	82.682	255.23	108.56	51.196	231.6	266.24	460.22	389.13	78.838	243.99	105.32	50.128	231.6	254.4	433.43
D0R4W9	10	2.29	1	16	3			1			42.335	17.895	65.28	11.354	0	0	31.242	0	42.335	17.895	65.28	11.354	0	0	31.242	0	1	1	3	1	0	0	1	0	42.335	17.895	65.28	11.354	0	0	31.242	0	42.335	17.895	65.28	11.354	0	0	31.242
D0R4X5	10	4.59		10	2	3	5	5	2	5	91.187	59.344	59.48	45.248	84.13	20.004	65.121	45.076	86.606	59.758	57.518	42.176	83.186	19.477	62.158	42.022	5	3	3	2	3	1	3	2	91.187	59.344	59.48	45.248	84.13	20.004	65.121	45.076	86.606	59.758	57.518	42.176	83.186	19.477	62.158
D0R548	10	4		3	12	3			6		5.9253	55.152	73.389	3.4547	59.835	0	13.744	0	5.9253	54.571	73.389	3.4547	58.734	0	12.827	0	1	2	1	1	2	0	2	0	5.9253	55.152	73.389	3.4547	59.835	0	13.744	0	5.9253	54.571	73.389	3.4547	58.734	0	12.827
D0R549	10	3.93	3	9	1	5	4	3	4	1	10.205	111.52	69.564	33.893	28.504	8.3495	0	8.7508	10.205	111.52	69.564	33.893	28.504	8.3495	0	8.7508	1	4	2	3	1	1	0	1	10.205	111.52	69.564	33.893	28.504	8.3495	0	8.7508	10.205	111.52	69.564	33.893	28.504	8.3495	0
D0R5E7	10	4.05	4	4	2	1	4	3	3	1	36.827	50.243	73.32	51.474	0	20.36	0	32.198	36.827	50.243	70.481	51.474	0	20.36	0	29.658	1	1	2	3	0	1	0	1	36.827	50.243	73.32	51.474	0	20.36	0	32.198	36.827	50.243	70.481	51.474	0	20.36	0
D0R5P8	10	3.91	10	5		1	6	6	1	4	25.895	14.501	0	7.2151	4.3077	0	0	0	25.895	14.501	0	7.2151	4.3077	0	0	0	2	1	0	1	1	0	0	0	25.895	14.501	0	7.2151	4.3077	0	0	0	25.895	14.501	0	7.2151	4.3077	0	0
D0R662	10	2.6	5	20	10	2	4	1			258.91	322.43	174.43	78.046	0	78.139	273.31	50.123	248.91	311.61	169.88	78.51	0	78.139	261.59	47.331	7	9	4	3	0	2	8	4	258.91	322.43	174.43	78.046	0	78.139	273.31	50.123	248.91	311.61	169.88	78.51	0	78.139	261.59
D0R1J3	9	4.45	7	2	7				7	6	0	51.551	62.458	67.928	33.572	72.412	0	21.04	0	47.943	60.779	66.652	33.572	71.231	0	21.04	0	1	3	2	1	3	0	1	0	51.551	62.458	67.928	33.572	72.412	0	21.04	0	47.943	60.779	66.652	33.572	71.231	0
D0R1J6	9	4.3	3	19	7	8	26	6	4	7	392.07	144.11	349.23	372.14	506.71	353.85	214.37	285.01	377.36	138.65	332.61	376.3	494.99	348.73	205.72	269.26	9	4	11	9	10	4	8	12	392.07	144.11	349.23	372.14	506.71	353.85	214.37	285.01	377.36	138.65	332.61	376.3	494.99	348.73	205.72
D0R1K2	9	3.58	23	13	8	6	6	6	7	8	339.29	197.72	293.09	124.74	369.82	445.65	109.45	116.13	323.92	198.78	282.01	125.72	361.78	425.44	105.36	112.09	7	2	10	5	6	9	5	4	339.29	197.72	293.09	124.74	369.82	445.65	109.45	116.13	323.92	198.78	282.01	125.72	361.78	425.44	105.36
D0R1L1	9	3.84	9	14	27	18	5	5	8	7	166.94	312.75	290.28	142.48	195.89	264.94	139.23	274.06	162.79	303.63	287.4	139.65	190.32	262.71	136.54	266.59	10	13	9	7	11	6	8	16	166.94	312.75	290.28	142.48	195.89	264.94	139.23	274.06	162.79	303.63	287.4	139.65	190.32	262.71	136.54
D0R1L8	9	3.07	6	31	8	3	1	5	3	3	92.685	54.292	260.77	118.46	165.56	61.734	31.736	61.598	88.749	54.292	253.62	117.93	163.52	58.965	30.722	58.806	5	1	4	6	6	2	3	3	92.685	54.292	260.77	118.46	165.56	61.734	31.736	61.598	88.749	54.292	253.62	117.93	163.52	58.965	30.722
D0R249	9	4.78		1	6	15	16	8	4	1	135.46	133.98	213.25	49.353	124.32	207.04	62.536	15.6	130.46	132.19	211.74	47.854	124.32	204.83	60.618	15.6	5	5	7	5	6	6	6	2	135.46	133.98	213.25	49.353	124.32	207.04	62.536	15.6	130.46	132.19	211.74	47.854	124.32	204.83	60.618
D0R2C6	9	3.28	3	5	11	2	1		1	2	215.21	97.629	245.93	21.852	108.31	0	27.432	63.599	207.63	93.117	239.51	20.472	108.31	0	25.602	60.993	5	3	6	1	3	0	1	2	215.21	97.629	245.93	21.852	108.31	0	27.432	63.599	207.63	93.117	239.51	20.472	108.31	0	25.602
D0R2Q1	9	4.71	4	3		3	3	1		7	0	1.866	18.203	84.269	15.564	7.5002	18.121	0	0	1.7354	17.302	84.316	15.564	6.9992	18.121	0	0	1	1	4	1	1	1	0	0	1.866	18.203	84.269	15.564	7.5002	18.121	0	0	1.7354	17.302	84.316	15.564	6.9992	18.121
D0R3V0	9	4.19		11	1	4	2	3	4	2	190.62	0	136.78	113.71	108.48	96.627	0	4.4806	181.53	0	127.58	112.73	104.82	90.173	0	4.127	4	0	3	4	3	3	0	1	190.62	0	136.78	113.71	108.48	96.627	0	4.4806	181.53	0	127.58	112.73	104.82	90.173	0
D0R4J3	9	3.15	19	9	1	7	2		2	7	60.443	124.01	78.129	58.64	45.984	20.081	16.931	52.6	58.483	121.82	78.129	57.026	45.984	18.897	16.931	49.66	2	5	3	4	1	2	1	3	60.443	124.01	78.129	58.64	45.984	20.081	16.931	52.6	58.483	121.82	78.129	57.026	45.984	18.897	16.931
D0R4Z4	9	4.47		2	5	10	7	7	1		23.413	47.843	0	16.691	20.294	0	21.031	27.049	23.413	47.843	0	16.691	20.294	0	21.031	27.049	2	2	0	1	1	0	1	2	23.413	47.843	0	16.691	20.294	0	21.031	27.049	23.413	47.843	0	16.691	20.294	0	21.031
D0R232	8	3.7		2	8	7	2			1	57.838	70.282	75.271	18.199	0	75.604	11.388	17.231	57.838	66.091	75.209	17.046	0	75.604	11.388	17.231	2	3	2	1	0	1	1	2	57.838	70.282	75.271	18.199	0	75.604	11.388	17.231	57.838	66.091	75.209	17.046	0	75.604	11.388
D0R2C3	8	2.52	2	22	4			2		1	78.152	47.066	25.607	24.399	0	41.301	10.985	64.088	78.152	45.149	26.689	23.531	0	40.122	10.653	63.304	1	3	3	2	0	3	2	4	78.152	47.066	25.607	24.399	0	41.301	10.985	64.088	78.152	45.149	26.689	23.531	0	40.122	10.653
D0R2G0	8	6.18		4			1	4	5	8	0	0	0	0	0	0	0	41.462	0	0	0	0	0	0	0	41.462	0	0	0	0	0	0	0	1	0	0	0	0	0	0	0	41.462	0	0	0	0	0	0	0
D0R2P8	8	5.29			4	3	4	1		5	57.224	118.44	18.6	0	0	56.771	13.942	278.34	54.814	116.96	17.32	0	0	55.569	13.942	278.34	2	2	1	0	0	2	1	1	57.224	118.44	18.6	0	0	56.771	13.942	278.34	54.814	116.96	17.32	0	0	55.569	13.942
D0R2Q2	8	3.67		16	6	2	4	3	4	1	0	403.41	308.68	127.64	237.85	164.34	112.1	14.321	0	388.39	307.4	127.64	231.71	159.23	112.1	14.321	0	5	6	1	4	3	1	1	0	403.41	308.68	127.64	237.85	164.34	112.1	14.321	0	388.39	307.4	127.64	231.71	159.23	112.1
D0R3A6	8	4.64		3	15	12	6	7	5	5	81.611	100.89	219.37	51.003	77.909	38.834	47.171	57.106	80.016	96.372	218.08	48.996	77.909	36.24	45.219	56.147	3	5	7	3	6	2	4	4	81.611	100.89	219.37	51.003	77.909	38.834	47.171	57.106	80.016	96.372	218.08	48.996	77.909	36.24	45.219
D0R3W0	8	3.14	3	6	4	5	1		2		0	0	68.498	21.044	21.625	10.749	32.871	63.461	0	0	66.367	21.456	21.625	10.035	30.737	59.371	0	0	2	2	1	1	1	3	0	0	68.498	21.044	21.625	10.749	32.871	63.461	0	0	66.367	21.456	21.625	10.035	30.737
D0R4U6	8	2.79	4	11	2	3	2	1	1		18.658	46.207	145	65.237	199.75	125.76	52.312	63.658	18.658	42.972	135.74	64.304	188.93	124.65	51.224	61.061	1	1	5	1	3	3	2	2	18.658	46.207	145	65.237	199.75	125.76	52.312	63.658	18.658	42.972	135.74	64.304	188.93	124.65	51.224
D0R4V0	8	4.63		3	5	2	1	3	4	1	0	101.01	34.12	27.456	50.528	47.162	20.907	18.461	0	98.146	34.12	26.438	47.138	47.162	19.513	18.461	0	3	1	2	1	2	1	2	0	101.01	34.12	27.456	50.528	47.162	20.907	18.461	0	98.146	34.12	26.438	47.138	47.162	19.513
D0R521	8	4.65		2	8	6	4	7	2	2	146.43	82.852	3.3823	38.339	95.549	1.1333	73.55	4.0488	145.59	78.526	3.3823	38.016	90.66	1.1333	72.247	3.7293	3	2	1	1	2	1	4	1	146.43	82.852	3.3823	38.339	95.549	1.1333	73.55	4.0488	145.59	78.526	3.3823	38.016	90.66	1.1333	72.247
D0R5B3	8	3.06	10	9	16	6	2		3	2	34.156	89.373	169.24	11.976	161.95	84.665	8.8244	51.286	33.368	86.256	167.94	11.976	161.95	80.603	8.2508	48.295	3	3	7	2	4	4	1	3	34.156	89.373	169.24	11.976	161.95	84.665	8.8244	51.286	33.368	86.256	167.94	11.976	161.95	80.603	8.2508
D0R5F8	8	3.4		8	5	3		3	1		0	11.657	0	0	0	0	0	0	0	11.657	0	0	0	0	0	0	0	1	0	0	0	0	0	0	0	11.657	0	0	0	0	0	0	0	11.657	0	0	0	0	0
D0R5R5	8	5.29		1	1	2	4	1	5		118.04	0	171.06	64.903	194.33	0	116.41	0	118.04	0	160.67	65.747	186.6	0	108.65	0	2	0	2	2	5	0	1	0	118.04	0	171.06	64.903	194.33	0	116.41	0	118.04	0	160.67	65.747	186.6	0	108.65
D0R1I9	7	5.25			3		1	1	2	1	0	18.381	27.114	12.43	0	0	19.784	0	0	18.381	25.249	12.43	0	0	18.464	0	0	1	1	1	0	0	1	0	0	18.381	27.114	12.43	0	0	19.784	0	0	18.381	25.249	12.43	0	0	18.464
D0R1J9	7	3.38		12	13	3	1	2	1	2	171.33	129.86	99.576	43.344	140.88	90.27	156.92	12.241	167.22	126.37	95.1	43.344	131.55	88.441	150.09	11.275	4	2	4	3	3	3	5	1	171.33	129.86	99.576	43.344	140.88	90.27	156.92	12.241	167.22	126.37	95.1	43.344	131.55	88.441	150.09
D0R1L6	7	4.52	7	12	7	2	6	21	6	5	177.38	86.552	132.74	43.206	204.47	184.43	7.4951	39.395	175.84	83.715	123.67	42.191	202.76	175.72	7.3294	39.317	8	5	1	2	6	3	2	4	177.38	86.552	132.74	43.206	204.47	184.43	7.4951	39.395	175.84	83.715	123.67	42.191	202.76	175.72	7.3294
D0R1V4	7	4.9		1	9	4	5	3	5	3	76.178	54.463	50.039	31.208	57.237	89.388	0	38.663	73.466	50.65	50.039	29.089	57.237	89.388	0	36.959	3	1	2	1	1	1	0	2	76.178	54.463	50.039	31.208	57.237	89.388	0	38.663	73.466	50.65	50.039	29.089	57.237	89.388	0
D0R2L4	7	3.47	4	3	5	1	1	3	2		0	53.67	37.148	9.2241	33.964	0	30.247	0	0	53.67	37.148	9.2241	33.964	0	30.247	0	0	1	1	1	1	0	1	0	0	53.67	37.148	9.2241	33.964	0	30.247	0	0	53.67	37.148	9.2241	33.964	0	30.247
D0R2M7	7	5.53		12	3	4	6	10	12	15	90.192	91.678	138.07	38.102	125.38	86.756	60.975	133.6	87.674	90.11	133.93	37.52	124.74	82.236	56.908	128.15	7	5	8	4	6	3	3	5	90.192	91.678	138.07	38.102	125.38	86.756	60.975	133.6	87.674	90.11	133.93	37.52	124.74	82.236	56.908
D0R362	7	3.79		7	5	2		2	1	2	84.316	20.691	15.349	16.254	62.747	42.36	58.565	407.64	82.149	20.629	15.349	15.184	62.319	43.045	56.175	407.64	3	1	1	1	2	2	2	1	84.316	20.691	15.349	16.254	62.747	42.36	58.565	407.64	82.149	20.629	15.349	15.184	62.319	43.045	56.175
D0R383	7	3.55		7	6	5	1		3		54.116	134.84	30.524	20.275	119.57	171.87	27.262	66.294	50.512	131.15	28.482	20.275	117.82	164.77	25.444	66.294	2	5	1	1	3	3	1	2	54.116	134.84	30.524	20.275	119.57	171.87	27.262	66.294	50.512	131.15	28.482	20.275	117.82	164.77	25.444
D0R4C3	7	3		5	3		1	1			0	0	0	0	0	0	0	0	0	0	0	0	0	0	0	0	0	0	0	0	0	0	0	0	0	0	0	0	0	0	0	0	0	0	0	0	0	0	0
D0R4E8	7	4.88	1			3	9	2		1	19.569	61.033	52.934	56.561	0	28.713	57.388	32.037	19.569	57.26	51.536	57.25	0	28.713	56.528	30.954	1	2	2	3	0	1	2	2	19.569	61.033	52.934	56.561	0	28.713	57.388	32.037	19.569	57.26	51.536	57.25	0	28.713	56.528
D0R4G7	7	5	3	4	2	1	1	2	3	7	18.525	43.819	71.503	0	6.5304	73.007	49.222	40.607	17.208	43.819	67.391	0	6.7219	73.755	46.314	40.607	1	2	3	0	1	4	1	3	18.525	43.819	71.503	0	6.5304	73.007	49.222	40.607	17.208	43.819	67.391	0	6.7219	73.755	46.314
D0R4I5	7	3.73		2	3	3	2	1			43.483	26.516	0	0	0	75.035	0	81.016	41.608	26.516	0	0	0	75.035	0	76.967	2	1	0	0	0	2	0	2	43.483	26.516	0	0	0	75.035	0	81.016	41.608	26.516	0	0	0	75.035	0
D0R4P3	7	3.83	4	2	1			2	1	2	0	0	0	12.409	0	35.502	0	14.493	0	0	0	12.409	0	35.502	0	14.493	0	0	0	1	0	1	0	2	0	0	0	12.409	0	35.502	0	14.493	0	0	0	12.409	0	35.502	0
D0R4S8	7	3.41	7	10	4	6	6	2	4		20.489	162.66	132.01	26.29	114.55	6.2163	196.99	85.075	19.032	156.05	129.31	25.215	108.37	6.2163	185.59	81.566	1	7	4	2	5	1	5	5	20.489	162.66	132.01	26.29	114.55	6.2163	196.99	85.075	19.032	156.05	129.31	25.215	108.37	6.2163	185.59
D0R4X2	7	4.95	3			3	5	4	5		15.7	92.321	46.745	103.3	76.509	84.82	0	10.352	15.7	88.191	46.745	99.33	72.948	80.014	0	10.352	1	3	1	3	1	2	0	1	15.7	92.321	46.745	103.3	76.509	84.82	0	10.352	15.7	88.191	46.745	99.33	72.948	80.014	0
D0R617	7	4.35		3	2	4	3	4	1		21.553	0	36.76	42.193	54.256	0	0	8.0495	20.02	0	36.008	40.316	54.256	0	0	7.4144	1	0	2	3	1	0	0	1	21.553	0	36.76	42.193	54.256	0	0	8.0495	20.02	0	36.008	40.316	54.256	0	0
D0R6D5	7	3.33		5	4	3	2	1			88.641	0	0	13.161	0	0	28.261	0	86.327	0	0	13.161	0	0	26.376	0	3	0	0	2	0	0	1	0	88.641	0	0	13.161	0	0	28.261	0	86.327	0	0	13.161	0	0	26.376
D0R1M1	6	4.44	4	4		1		2	4	3	73.48	173.2	0	122.47	245.37	294.13	143.96	0	68.256	167.6	0	115.07	233.55	285.12	134.36	0	1	2	0	3	3	3	3	0	73.48	173.2	0	122.47	245.37	294.13	143.96	0	68.256	167.6	0	115.07	233.55	285.12	134.36
D0R1N0	6	3.92		4	10	6	2	1		3	104.98	96.015	5.0207	48.626	36.126	54.8	20.921	34.833	104.98	94.013	4.6753	48.626	35.255	52.18	20.921	34.833	3	3	1	3	1	3	1	1	104.98	96.015	5.0207	48.626	36.126	54.8	20.921	34.833	104.98	94.013	4.6753	48.626	35.255	52.18	20.921
D0R1S2	6	5.07		1	5			3	4	1	28.582	0	28.403	0	28.9	0	0	32.177	28.582	0	28.403	0	28.9	0	0	32.177	1	0	2	0	1	0	0	1	28.582	0	28.403	0	28.9	0	0	32.177	28.582	0	28.403	0	28.9	0	0
D0R1U3	6	3.07	5	3	2			2	2		43.276	61.102	12.624	24.231	84.368	74.859	5.9903	0	40.583	60.044	12.95	24.234	83	74.859	5.9903	0	2	3	1	2	4	2	1	0	43.276	61.102	12.624	24.231	84.368	74.859	5.9903	0	40.583	60.044	12.95	24.234	83	74.859	5.9903
D0R1U7	6	5.7			1		4	3		2	0	5.5206	0	0	0	0	10.588	77.778	0	5.5206	0	0	0	0	9.9402	76.08	0	1	0	0	0	0	1	3	0	5.5206	0	0	0	0	10.588	77.778	0	5.5206	0	0	0	0	9.9402
D0R260	6	4.83			4	2	3		1	2	79.623	178.83	166.52	31.623	54.65	7.5854	93.948	37.175	79.623	171.24	159.66	36.331	51.531	7.0787	87.782	34.242	2	3	3	2	1	1	1	1	79.623	178.83	166.52	31.623	54.65	7.5854	93.948	37.175	79.623	171.24	159.66	36.331	51.531	7.0787	87.782
D0R261	6	6.06		2			3	4	4	4	13.301	55.1	49.952	18.858	41.153	22.579	0	0	13.301	55.1	46.54	18.858	38.441	22.579	0	0	1	3	1	1	1	1	0	0	13.301	55.1	49.952	18.858	41.153	22.579	0	0	13.301	55.1	46.54	18.858	38.441	22.579	0
D0R272	6	3.11		3	5				1		0	0	64.292	0	0	0	0	0	0	0	64.292	0	0	0	0	0	0	0	1	0	0	0	0	0	0	0	64.292	0	0	0	0	0	0	0	64.292	0	0	0	0
D0R277	6	3.62	6	3		2	5	4	1		40.192	0	188.18	0	84.726	17.949	142.48	39.002	38.198	0	184.65	0	84.726	18.225	141.08	37.99	2	0	3	0	1	1	3	2	40.192	0	188.18	0	84.726	17.949	142.48	39.002	38.198	0	184.65	0	84.726	18.225	141.08
D0R2F2	6	3.33		8	5	2		1	1	1	45.148	62.809	40.12	14.764	24.525	0	212.98	48.527	41.938	62.809	37.36	14.764	22.88	0	205.19	44.698	2	2	1	1	1	0	5	2	45.148	62.809	40.12	14.764	24.525	0	212.98	48.527	41.938	62.809	37.36	14.764	22.88	0	205.19
D0R2W8	6	3.36	4		7			1		2	0	0	0	199.52	0	0	0	87.516	0	0	0	193.24	0	0	0	80.611	0	0	0	3	0	0	0	1	0	0	0	199.52	0	0	0	87.516	0	0	0	193.24	0	0	0
D0R364	6	4.32		4	4	3	6	3	1	1	79.325	39.336	10.682	19.138	0	28.594	19.348	24.96	79.325	37.881	9.9472	17.872	0	28.594	19.348	23.726	2	2	1	1	0	1	1	2	79.325	39.336	10.682	19.138	0	28.594	19.348	24.96	79.325	37.881	9.9472	17.872	0	28.594	19.348
D0R3D5	6	3.14	2	11	3		1	2		2	82.428	68.212	105.26	61.007	43.59	194.58	29.231	88.272	77.773	64.628	103.49	57.35	42.967	188.02	28.152	84.296	5	3	6	4	2	6	2	6	82.428	68.212	105.26	61.007	43.59	194.58	29.231	88.272	77.773	64.628	103.49	57.35	42.967	188.02	28.152
D0R3G3	6	1.91	15	3	1		2			1	0	25.103	0	0	0	36.79	39.591	0	0	25.103	0	0	0	36.79	39.591	0	0	1	0	0	0	1	2	0	0	25.103	0	0	0	36.79	39.591	0	0	25.103	0	0	0	36.79	39.591
D0R3J0	6	3.54		3	5	3		1	1		23.481	0	0	27.564	54.575	57.694	61.253	0	22.828	0	0	26.832	54.626	56.849	61.253	0	2	0	0	2	2	2	1	0	23.481	0	0	27.564	54.575	57.694	61.253	0	22.828	0	0	26.832	54.626	56.849	61.253
D0R462	6	2.58		6	5	1					0	53.297	0	26.779	77.838	19.83	46.151	0	0	50.716	0	25.731	76.158	19.627	46.151	0	0	2	0	2	2	1	2	0	0	53.297	0	26.779	77.838	19.83	46.151	0	0	50.716	0	25.731	76.158	19.627	46.151
D0R4E4	6	5.4				5	4	3	1	2	41.179	52.768	34.146	27.567	0	24.786	0	0	38.553	51.912	34.146	26.858	0	24.786	0	0	1	2	1	2	0	1	0	0	41.179	52.768	34.146	27.567	0	24.786	0	0	38.553	51.912	34.146	26.858	0	24.786	0
D0R4G8	6	4.97	2	6	3	9	3	33	3		37.35	20.569	58.5	93.39	53.95	48.994	86.525	42.446	35.709	19.129	58.167	93.951	50.751	47.785	86.525	40.757	2	1	4	7	2	3	3	2	37.35	20.569	58.5	93.39	53.95	48.994	86.525	42.446	35.709	19.129	58.167	93.951	50.751	47.785	86.525
D0R4S4	6	1.7	5	4		1					0	36.565	51.363	0	19.453	44.957	40.746	31.561	0	36.565	47.829	0	19.453	41.954	38.028	30.865	0	1	1	0	1	1	1	2	0	36.565	51.363	0	19.453	44.957	40.746	31.561	0	36.565	47.829	0	19.453	41.954	38.028
D0R4W6	6	4.07		5		2	7			1	198.66	27.886	6.4049	0	122.69	9.9311	0	48.195	189.68	26.054	7.6095	0	115.65	9.2677	0	44.392	4	1	1	0	2	1	0	2	198.66	27.886	6.4049	0	122.69	9.9311	0	48.195	189.68	26.054	7.6095	0	115.65	9.2677	0
D0R5D1	6	2.97		16	6	3	2	1		1	119.46	133.46	30.639	50.338	52.609	137.98	96.254	22.356	118.51	128.42	29.984	48.951	51.7	137.98	91.367	22.356	4	3	1	3	2	4	2	1	119.46	133.46	30.639	50.338	52.609	137.98	96.254	22.356	118.51	128.42	29.984	48.951	51.7	137.98	91.367
D0R5F0	6	4.35	2		3	6	8	3	1		0	30.903	30.208	0.98548	43.542	40.957	54.812	36.846	0	30.903	30.208	0.98548	43.542	40.957	52.622	34.986	0	3	2	1	2	2	2	2	0	30.903	30.208	0.98548	43.542	40.957	54.812	36.846	0	30.903	30.208	0.98548	43.542	40.957	52.622
D0R5G2	6	3.27	14	8	4	4	1	3	3	4	89.601	23.264	156.52	25.181	21.611	193.99	52.335	92.304	83.23	23.264	149.97	25.181	21.611	189.3	49.595	90.854	2	1	4	1	1	6	1	4	89.601	23.264	156.52	25.181	21.611	193.99	52.335	92.304	83.23	23.264	149.97	25.181	21.611	189.3	49.595
D0R5L2	6	3.33	1		7	7					0	35.566	23.133	12.113	39.204	31.992	92.545	46.244	0	33.512	23.982	12.481	39.204	31.992	92.545	42.596	0	1	1	1	2	1	2	1	0	35.566	23.133	12.113	39.204	31.992	92.545	46.244	0	33.512	23.982	12.481	39.204	31.992	92.545
D0R5N2	6	4.44		3	2	3	6	2	2		0	76.186	214.4	38.938	129.87	147.56	165.29	68.918	0	74.088	207.59	43.519	125.18	140.08	158.87	64.113	0	3	4	2	2	3	4	3	0	76.186	214.4	38.938	129.87	147.56	165.29	68.918	0	74.088	207.59	43.519	125.18	140.08	158.87
D0R5U2	6	5.08			2	3	1	4	2		0	65.233	0	0	0	0	0	0	0	65.233	0	0	0	0	0	0	0	1	0	0	0	0	0	0	0	65.233	0	0	0	0	0	0	0	65.233	0	0	0	0	0
D0R5U7	6	3	7		2	4	2	2			39.165	52.952	0	0	0	0	0	0	39.165	52.952	0	0	0	0	0	0	1	1	0	0	0	0	0	0	39.165	52.952	0	0	0	0	0	0	39.165	52.952	0	0	0	0	0
D0R5Y4	6	5.1	2			2	2		1	3	86.278	37.436	0	0	0	0	0	15.809	82.45	37.306	0	0	0	0	0	14.562	3	1	0	0	0	0	0	1	86.278	37.436	0	0	0	0	0	15.809	82.45	37.306	0	0	0	0	0
D0R685	6	2.85	2	4	1	6					0	0	10.822	61.171	27.598	60.186	20.109	0	0	0	10.822	61.171	27.204	58.098	19.317	0	0	0	1	2	1	2	1	0	0	0	10.822	61.171	27.598	60.186	20.109	0	0	0	10.822	61.171	27.204	58.098	19.317
D0R6D6	6	4.42		9	1	2	4	2	3	3	59.633	59.021	60.988	0	175.36	252.67	47.029	0	58.51	55.768	61.256	0	175.5	240.85	45.15	0	3	2	3	0	1	1	2	0	59.633	59.021	60.988	0	175.36	252.67	47.029	0	58.51	55.768	61.256	0	175.5	240.85	45.15
D0R1K4	5	4.62		6	8	6	1	4	4	5	89.949	70.836	150.68	39.994	94.145	0	76.081	46.483	84.715	68.133	148.62	39.025	92.371	0	73.9	46.483	3	2	3	4	3	0	3	2	89.949	70.836	150.68	39.994	94.145	0	76.081	46.483	84.715	68.133	148.62	39.025	92.371	0	73.9
D0R1K5	6	3.42	4	9	3	2		1	3	2	156.07	36.21	41.356	0	77.153	0	112.72	88.328	148.67	35.75	38.511	0	71.976	0	106.65	82.631	5	2	1	0	1	0	3	4	156.07	36.21	41.356	0	77.153	0	112.72	88.328	148.67	35.75	38.511	0	71.976	0	106.65
D0R1L3	5	1.64	42		1					4	254.74	127.85	34.763	75	137.31	152.06	41.813	49.069	239.18	127.85	34.763	72.102	130.07	151.16	39.024	45.197	4	2	1	3	3	5	1	1	254.74	127.85	34.763	75	137.31	152.06	41.813	49.069	239.18	127.85	34.763	72.102	130.07	151.16	39.024
D0R1M2	5	3.87	3	4	8	7	3	2	2	2	128.1	255.33	0	51.737	41.102	37.511	0	110.38	123.03	254.57	0	49.774	39.221	35.005	0	104.82	5	6	0	2	1	1	0	3	128.1	255.33	0	51.737	41.102	37.511	0	110.38	123.03	254.57	0	49.774	39.221	35.005	0
D0R1M4	5	4.89	6	6	4	1	4	9	8	7	114.76	90.274	14.992	51.149	55.141	290.11	103.17	141.42	106.66	84.616	15.337	49.013	58.87	281.5	99.636	131.49	3	3	1	2	3	4	4	4	114.76	90.274	14.992	51.149	55.141	290.11	103.17	141.42	106.66	84.616	15.337	49.013	58.87	281.5	99.636
D0R1P7	5	4.14		2	5	3	1	1		2	0	0	0	0	21.62	0	13.22	13.994	0	0	0	0	21.62	0	13.22	13.994	0	0	0	0	1	0	1	1	0	0	0	0	21.62	0	13.22	13.994	0	0	0	0	21.62	0	13.22
D0R217	5	4.14		1	3		2			1	0	0	0	0	22.804	0	0	0	0	0	0	0	22.804	0	0	0	0	0	0	0	1	0	0	0	0	0	0	0	22.804	0	0	0	0	0	0	0	22.804	0	0
D0R240	5	5.43			1	2		2	1	1	0	0	0	0	0	0	0	0	0	0	0	0	0	0	0	0	0	0	0	0	0	0	0	0	0	0	0	0	0	0	0	0	0	0	0	0	0	0	0
D0R2A1	5	4.75				4	2	2			0	9.0511	0	0	0	0	17.113	0	0	9.0511	0	0	0	0	17.113	0	0	1	0	0	0	0	1	0	0	9.0511	0	0	0	0	17.113	0	0	9.0511	0	0	0	0	17.113
D0R2H0	5	4	2	6	8			4	6		0	19.191	7.5791	31.053	0	0	51.81	12.339	0	17.848	7.5791	30.014	0	0	48.388	11.366	0	1	1	3	0	0	3	1	0	19.191	7.5791	31.053	0	0	51.81	12.339	0	17.848	7.5791	30.014	0	0	48.388
D0R2L9	5	3.41		13	16	2	1	4	2	1	107.01	102.44	133.34	79.772	82.336	116.25	40.264	25.504	105.35	100.63	131.12	79.772	82.627	113.14	39.467	25.504	5	6	4	6	5	5	2	2	107.01	102.44	133.34	79.772	82.336	116.25	40.264	25.504	105.35	100.63	131.12	79.772	82.627	113.14	39.467
D0R2N5	5	5.18			2	2	2	2	3		0	0	0	0	158.04	115.88	0	151.66	0	0	0	0	152.89	109.43	0	140.32	0	0	0	0	3	1	0	4	0	0	0	0	158.04	115.88	0	151.66	0	0	0	0	152.89	109.43	0
D0R2P5	5	5.11		1		1	4	2		1	0	0	0	0	0	0	0	0	0	0	0	0	0	0	0	0	0	0	0	0	0	0	0	0	0	0	0	0	0	0	0	0	0	0	0	0	0	0	0
D0R2U2	5	4.93		4				9	1		37.514	47.564	44.793	76.274	37.111	0	21.5	0	37.514	47.564	44.793	76.274	37.111	0	21.5	0	1	1	1	3	1	0	1	0	37.514	47.564	44.793	76.274	37.111	0	21.5	0	37.514	47.564	44.793	76.274	37.111	0	21.5
D0R2W4	5	4.12		6	1		6	3	1		0	16.948	56.548	4.6151	0	13.458	0	9.4549	0	15.762	56.548	4.3017	0	12.559	0	8.7089	0	1	2	1	0	1	0	1	0	16.948	56.548	4.6151	0	13.458	0	9.4549	0	15.762	56.548	4.3017	0	12.559	0
D0R357	5	5.09		1	1	3	2	1	1	2	0	0	9.7637	0	0	0	0	20.192	0	0	9.7637	0	0	0	0	20.192	0	0	1	0	0	0	0	1	0	0	9.7637	0	0	0	0	20.192	0	0	9.7637	0	0	0	0
D0R363	5	4.44	1		3		1	3	1		0	15.047	0	0	5.6733	129.78	0	0	0	15.047	0	0	5.6733	129.78	0	0	0	1	0	0	1	1	0	0	0	15.047	0	0	5.6733	129.78	0	0	0	15.047	0	0	5.6733	129.78	0
D0R394	5	4.64	2			5	2	2	3		0	0	0	0	19.433	0	0	57.963	0	0	0	0	19.433	0	0	57.963	0	0	0	0	1	0	0	2	0	0	0	0	19.433	0	0	57.963	0	0	0	0	19.433	0	0
D0R3C0	5	4.7	3	3	5	9	6	4	6	4	277.43	111.14	162.49	0	175.17	135.77	45.803	20.396	266.64	109.3	162.49	0	172.27	129.14	43.642	20.396	4	2	3	0	5	2	3	2	277.43	111.14	162.49	0	175.17	135.77	45.803	20.396	266.64	109.3	162.49	0	172.27	129.14	43.642
D0R3C2	5	4.69	5		1		3		4	3	0	83.001	53.896	39.912	5.6424	0	0	0	0	79.39	53.538	38.943	5.6424	0	0	0	0	4	2	3	1	0	0	0	0	83.001	53.896	39.912	5.6424	0	0	0	0	79.39	53.538	38.943	5.6424	0	0
D0R3J8	5	3.57	11	5	3	2	5	3	4	2	4.4241	71.251	167.75	76.683	113.5	46.156	87.514	37.275	4.1095	71.233	160.61	77.034	112.39	45.98	86.499	36.76	1	3	7	5	2	2	5	2	4.4241	71.251	167.75	76.683	113.5	46.156	87.514	37.275	4.1095	71.233	160.61	77.034	112.39	45.98	86.499
D0R3T3	5	5.5			1	3	2	3	1	2	0	19.102	46.376	16.119	31.552	27.004	45	27.128	0	19.102	43.204	15.614	29.447	27.004	42.606	24.987	0	1	2	2	1	1	2	1	0	19.102	46.376	16.119	31.552	27.004	45	27.128	0	19.102	43.204	15.614	29.447	27.004	42.606
D0R3V8	5	3.2		2	1	1	1				0	0	0	0	0	0	16.214	0	0	0	0	0	0	0	16.214	0	0	0	0	0	0	0	1	0	0	0	0	0	0	0	16.214	0	0	0	0	0	0	0	16.214
D0R4E9	5	5.79	4						3	7	20.224	51.058	28.038	43.334	12.467	21.128	23.402	32.844	19.058	50.431	28.038	41.539	12.467	21.06	22.238	32.844	1	2	1	2	1	1	1	2	20.224	51.058	28.038	43.334	12.467	21.128	23.402	32.844	19.058	50.431	28.038	41.539	12.467	21.06	22.238
D0R4J1	5	7.25						2	2	4	0	47.506	0	0	0	23.359	0	6.9459	0	46.031	0	0	0	21.799	0	6.9459	0	2	0	0	0	1	0	1	0	47.506	0	0	0	23.359	0	6.9459	0	46.031	0	0	0	21.799	0
D0R4Q9	5	3.88	4	1	3	3	2	1	1	2	0	63.507	0	0	30.952	0	144.64	13.427	0	62.931	0	0	30.952	0	144.64	12.368	0	3	0	0	1	0	4	1	0	63.507	0	0	30.952	0	144.64	13.427	0	62.931	0	0	30.952	0	144.64
D0R4T2	5	4.64		2		2	4	2	1		20.774	0	21.413	0	0	0	27.999	0	20.774	0	21.413	0	0	0	27.999	0	1	0	1	0	0	0	1	0	20.774	0	21.413	0	0	0	27.999	0	20.774	0	21.413	0	0	0	27.999
D0R4W2	5	4.6	1			1	2			1	0	0	0	0	0	0	0	2.8919	0	0	0	0	0	0	0	2.8919	0	0	0	0	0	0	0	1	0	0	0	0	0	0	0	2.8919	0	0	0	0	0	0	0
D0R555	5	3.69	3	5				2	1	2	43.193	164.99	0	91.691	0	28.267	86.64	8.5707	42.271	164.68	0	88.864	0	27.847	82.93	7.8944	2	2	0	4	0	2	4	1	43.193	164.99	0	91.691	0	28.267	86.64	8.5707	42.271	164.68	0	88.864	0	27.847	82.93
D0R584	5	3.74		8	11	12	8	4			0	44.772	42.221	102.24	122.75	24.819	14.511	70.311	0	44.256	39.316	101.34	119.3	24.299	14.114	69.451	0	2	1	5	3	1	2	3	0	44.772	42.221	102.24	122.75	24.819	14.511	70.311	0	44.256	39.316	101.34	119.3	24.299	14.114
D0R5B6	5	3.56	2	3			2	1		1	0	0	0	0	0	0	0	0	0	0	0	0	0	0	0	0	0	0	0	0	0	0	0	0	0	0	0	0	0	0	0	0	0	0	0	0	0	0	0
D0R5K0	5	2.19	4	8	3			1			116.69	40.125	34.977	58.485	0	129.11	78.577	10.814	110.06	40.125	34.977	58.485	0	129.11	73.336	10.814	2	1	1	2	0	4	1	1	116.69	40.125	34.977	58.485	0	129.11	78.577	10.814	110.06	40.125	34.977	58.485	0	129.11	73.336
D0R5S9	5	4.6		3	3	1	1	4	3		0	0	69.566	15.022	0	0	11.213	31.042	0	0	69.566	15.022	0	0	11.213	31.042	0	0	2	1	0	0	1	1	0	0	69.566	15.022	0	0	11.213	31.042	0	0	69.566	15.022	0	0	11.213
D0R610	5	3.2		6	1	1		1	1		54.695	85.304	0	16.915	139.36	0	0	51.959	54.695	79.333	0	16.915	133.84	0	0	51.959	3	1	0	1	4	0	0	1	54.695	85.304	0	16.915	139.36	0	0	51.959	54.695	79.333	0	16.915	133.84	0	0
D0R616	5	6.04			1	2	1	12	9		24.658	96.251	41.846	7.9691	19.478	269.61	65.472	69.815	23.498	90.731	39.594	7.9691	19.478	260.49	62.643	66.971	2	3	2	1	1	5	3	4	24.658	96.251	41.846	7.9691	19.478	269.61	65.472	69.815	23.498	90.731	39.594	7.9691	19.478	260.49	62.643
D0R6B7	6	3		7	3	1	3				20.193	0	15.976	0	0	0	22.884	0	20.193	0	15.976	0	0	0	22.884	0	1	0	1	0	0	0	1	0	20.193	0	15.976	0	0	0	22.884	0	20.193	0	15.976	0	0	0	22.884
D0R1L5	4	4.48		5	3	5	2	3	4	1	66.452	90.113	80.731	79.431	96.59	82.622	0	82.499	64.297	90.113	80.731	74.785	91.996	77.873	0	77.488	3	2	1	4	3	2	0	3	66.452	90.113	80.731	79.431	96.59	82.622	0	82.499	64.297	90.113	80.731	74.785	91.996	77.873	0
D0R1R2	4	5			2	2	3		3		0	22.791	0	14.651	0	32.387	59.402	15.066	0	22.791	0	13.686	0	30.234	57.213	13.877	0	1	0	1	0	1	2	1	0	22.791	0	14.651	0	32.387	59.402	15.066	0	22.791	0	13.686	0	30.234	57.213
D0R1S3	4	4.8		1		1	2			1	0	13.398	17.375	0	0	0	0	11.606	0	12.787	16.97	0	0	0	0	11.606	0	1	1	0	0	0	0	1	0	13.398	17.375	0	0	0	0	11.606	0	12.787	16.97	0	0	0	0
D0R221	4	5.41		4		2	2	2	2	5	42.375	0	8.1009	4.0985	49.932	0	14.501	8.7068	42.375	0	8.1009	4.0985	48.312	0	13.534	8.7068	2	0	1	1	2	0	1	1	42.375	0	8.1009	4.0985	49.932	0	14.501	8.7068	42.375	0	8.1009	4.0985	48.312	0	13.534
D0R253	4	2.8	6	2	4	1				2	99.336	4.3239	2.3829	0	0	0	0	6.215	99.003	4.3835	2.3829	0	0	0	0	6.215	2	1	1	0	0	0	0	1	99.336	4.3239	2.3829	0	0	0	0	6.215	99.003	4.3835	2.3829	0	0	0	0
D0R258	4	5		2	1	1	5	4	1	1	42.807	44.549	14.16	16.675	118.01	0	90.596	0	40.523	44.549	14.16	16.675	115.04	0	84.553	0	2	1	1	1	2	0	2	0	42.807	44.549	14.16	16.675	118.01	0	90.596	0	40.523	44.549	14.16	16.675	115.04	0	84.553
D0R262	4	6			1		1		4		0	28.89	0	0	0	50.69	28.151	0	0	28.89	0	0	0	50.69	28.151	0	0	1	0	0	0	1	1	0	0	28.89	0	0	0	50.69	28.151	0	0	28.89	0	0	0	50.69	28.151
D0R295	4	3.14		4	1		1	1			0	39.037	0	0	91.275	31.864	0	27.175	0	36.304	0	0	86.651	30.504	0	27.175	0	1	0	0	2	1	0	1	0	39.037	0	0	91.275	31.864	0	27.175	0	36.304	0	0	86.651	30.504	0
D0R2D0	4	5.85	2		2		3	3	4	6	66.528	46.358	79.573	0	16.383	10.001	4.6917	53.139	63.857	45.888	79.573	0	15.624	10.001	4.6917	50.239	4	3	2	0	2	1	1	3	66.528	46.358	79.573	0	16.383	10.001	4.6917	53.139	63.857	45.888	79.573	0	15.624	10.001	4.6917
D0R2E0	4	4.5		2	1		2	2	1		0	0	133.74	0	0	88.008	0	0	0	0	127.26	0	0	82.129	0	0	0	0	2	0	0	1	0	0	0	0	133.74	0	0	88.008	0	0	0	0	127.26	0	0	82.129	0
D0R2E1	4	6.22				1	4			4	0	0	66.428	0	0	0	63.665	24.165	0	0	61.858	0	0	0	59.419	24.165	0	0	1	0	0	0	1	3	0	0	66.428	0	0	0	63.665	24.165	0	0	61.858	0	0	0	59.419
D0R2G3	4	4.29			1	3	3				14.904	15.716	0	0	0	0	0	0	13.992	15.643	0	0	0	0	0	0	1	1	0	0	0	0	0	0	14.904	15.716	0	0	0	0	0	0	13.992	15.643	0	0	0	0	0
D0R2J3	4	4			2		2				0	97.039	72.822	24.816	0	0	0	0	0	91.434	74.201	24.816	0	0	0	0	0	1	2	1	0	0	0	0	0	97.039	72.822	24.816	0	0	0	0	0	91.434	74.201	24.816	0	0	0
D0R2M0	4	3.4		2		2	1				19.416	31.04	0	0	20.874	41.701	0	0	18.327	30.205	0	0	21.438	39.517	0	0	1	1	0	0	1	1	0	0	19.416	31.04	0	0	20.874	41.701	0	0	18.327	30.205	0	0	21.438	39.517	0
D0R2P6	4	3.25	1	8					2	1	0	0	0	0	0	70.445	0	0	0	0	0	0	0	70.445	0	0	0	0	0	0	0	1	0	0	0	0	0	0	0	70.445	0	0	0	0	0	0	0	70.445	0
D0R2V8	4	3.32	6	12					3	4	166.18	152.37	135.06	43.633	360.47	292.52	134.24	261.27	161.89	149.17	128.93	41.87	358.39	284.89	132.23	247.3	7	5	5	3	8	6	7	10	166.18	152.37	135.06	43.633	360.47	292.52	134.24	261.27	161.89	149.17	128.93	41.87	358.39	284.89	132.23
D0R3C1	4	6.27		1	1	1	1		1	6	0	97.775	36.802	18.416	0	34.862	0	0	0	96.762	36.178	18.416	0	34.862	0	0	0	3	2	1	0	1	0	0	0	97.775	36.802	18.416	0	34.862	0	0	0	96.762	36.178	18.416	0	34.862	0
D0R3C3	4	4.64		5			1		4	1	0	0	0	0	0	0	0	0	0	0	0	0	0	0	0	0	0	0	0	0	0	0	0	0	0	0	0	0	0	0	0	0	0	0	0	0	0	0	0
D0R3F8	4	4.25			1	1	2				0	0	0	0	83.956	140.42	0	33.873	0	0	0	0	83.956	136.35	0	31.201	0	0	0	0	1	2	0	1	0	0	0	0	83.956	140.42	0	33.873	0	0	0	0	83.956	136.35	0
D0R3I7	4	3	2		3				1		0	0	0	0	0	0	0	2.2125	0	0	0	0	0	0	0	2.2125	0	0	0	0	0	0	0	1	0	0	0	0	0	0	0	2.2125	0	0	0	0	0	0	0
D0R3K4	4	2.5	4		9	1					61.026	57.262	87.213	31.526	59.111	0	0	15.977	61.026	55.993	83.553	32.356	59.111	0	0	15.977	2	2	2	2	1	0	0	1	61.026	57.262	87.213	31.526	59.111	0	0	15.977	61.026	55.993	83.553	32.356	59.111	0	0
D0R3S2	4	6.86				2				5	9.1776	21.176	0	0	0	0	12.738	14.827	8.5251	21.176	0	0	0	0	12.738	13.658	1	1	0	0	0	0	1	1	9.1776	21.176	0	0	0	0	12.738	14.827	8.5251	21.176	0	0	0	0	12.738
D0R3T5	4	3.71		4	1				1	1	0	21.814	0	0	0	0	0	0	0	21.814	0	0	0	0	0	0	0	1	0	0	0	0	0	0	0	21.814	0	0	0	0	0	0	0	21.814	0	0	0	0	0
D0R3U4	4	2	1	5	1						28.444	22.839	33.843	16.818	29.739	80.553	54.603	0	28.444	22.839	31.533	16.818	27.778	78.263	52.475	0	1	1	1	1	1	1	1	0	28.444	22.839	33.843	16.818	29.739	80.553	54.603	0	28.444	22.839	31.533	16.818	27.778	78.263	52.475
D0R3U5	5	2.48		17	1		3				169.39	330.46	85.747	0	111.19	32.173	10.406	61.386	167.24	317.2	79.914	0	103.81	30.024	10.406	57.338	3	5	1	0	1	1	1	2	169.39	330.46	85.747	0	111.19	32.173	10.406	61.386	167.24	317.2	79.914	0	103.81	30.024	10.406
D0R420	4	2.94		3	11	2					0	8.8083	48.696	4.4876	38.837	0	4.0694	0	0	8.3402	46.992	4.4876	37.672	0	4.0694	0	0	1	4	1	3	0	1	0	0	8.8083	48.696	4.4876	38.837	0	4.0694	0	0	8.3402	46.992	4.4876	37.672	0	4.0694
D0R426	4	2.57		4	2	1					0	21.39	0	0	0	0	0	0	0	21.39	0	0	0	0	0	0	0	1	0	0	0	0	0	0	0	21.39	0	0	0	0	0	0	0	21.39	0	0	0	0	0
D0R442	4	3		4	1	4					0	0	0	0.85843	0	0	0	0	0	0	0	0.85843	0	0	0	0	0	0	0	1	0	0	0	0	0	0	0	0.85843	0	0	0	0	0	0	0	0.85843	0	0	0
D0R498	4	4.61			4	6	4	2	1	1	16.666	93.806	52.5	0	59.276	80.555	5.4938	0	16.666	93.806	52.5	0	59.276	80.555	5.4938	0	1	2	2	0	1	2	1	0	16.666	93.806	52.5	0	59.276	80.555	5.4938	0	16.666	93.806	52.5	0	59.276	80.555	5.4938
D0R4K0	4	3.82	3		1	3	2		2		21.866	0	0	0	0	9.0383	0	0	21.866	0	0	0	0	9.0383	0	0	1	0	0	0	0	1	0	0	21.866	0	0	0	0	9.0383	0	0	21.866	0	0	0	0	9.0383	0
D0R4S7	4	4.57	1	2	3	1	1	2	3	1	0	96.201	29.984	0	0	59.459	0	4.1592	0	89.467	29.984	0	0	55.487	0	4.1592	0	1	1	0	0	1	0	1	0	96.201	29.984	0	0	59.459	0	4.1592	0	89.467	29.984	0	0	55.487	0
D0R4V7	4	2.73	5	1	2		2		1		157.61	52.729	145.06	28.365	54.931	209.63	108.88	23.718	151.89	53.882	138.9	30.743	51.304	204.91	104.52	21.847	4	2	4	2	1	3	3	1	157.61	52.729	145.06	28.365	54.931	209.63	108.88	23.718	151.89	53.882	138.9	30.743	51.304	204.91	104.52
D0R4V9	4	5	2	3			4	3	4	2	145.09	75.554	48.822	22.953	28.378	100.54	13.849	55.638	136.82	74.486	48.822	22.953	27.559	99.817	13.849	54.37	4	2	2	1	1	3	1	3	145.09	75.554	48.822	22.953	28.378	100.54	13.849	55.638	136.82	74.486	48.822	22.953	27.559	99.817	13.849
D0R4X3	4	4.08		3	3	1	2	1	2		16.008	0	82.333	26.942	23.616	65.702	0	60.065	16.008	0	82.333	25.533	23.616	61.328	0	60.065	1	0	2	2	1	1	0	1	16.008	0	82.333	26.942	23.616	65.702	0	60.065	16.008	0	82.333	25.533	23.616	61.328	0
D0R553	4	4.17		2	1		1	1	1		35.868	0	23.189	0	29.165	53.214	0	0	35.868	0	21.602	0	30.721	50.078	0	0	1	0	1	0	2	1	0	0	35.868	0	23.189	0	29.165	53.214	0	0	35.868	0	21.602	0	30.721	50.078	0
D0R554	4	4.6			1	2	1		1		0	24.356	0	0	0	0	0	25.747	0	22.651	0	0	0	0	0	24.383	0	1	0	0	0	0	0	2	0	24.356	0	0	0	0	0	25.747	0	22.651	0	0	0	0	0
D0R5B8	4	6			1	1	2	1	1	3	0	19.701	0	0	0	69.248	0	0	0	19.701	0	0	0	69.248	0	0	0	1	0	0	0	1	0	0	0	19.701	0	0	0	69.248	0	0	0	19.701	0	0	0	69.248	0
D0R5E9	4	2.36	3	7	1	2	1				97.336	69.506	0	8.4622	0	0	0	0	97.336	69.506	0	8.4622	0	0	0	0	2	1	0	1	0	0	0	0	97.336	69.506	0	8.4622	0	0	0	0	97.336	69.506	0	8.4622	0	0	0
D0R5F5	4	4.33		2		2			2		0	0	0	24.836	0	0	0	5.8796	0	0	0	24.836	0	0	0	5.8796	0	0	0	2	0	0	0	1	0	0	0	24.836	0	0	0	5.8796	0	0	0	24.836	0	0	0
D0R5M6	4	3.67		1	4	1	3				0	8.7591	12.908	0	0	0	9.3747	23.128	0	8.146	12.908	0	0	0	8.7494	23.128	0	1	2	0	0	0	1	1	0	8.7591	12.908	0	0	0	9.3747	23.128	0	8.146	12.908	0	0	0	8.7494
D0R5N8	4	6.5				2	1		1	4	137.55	19.932	0	0	0	68.457	18.096	39.021	135.19	19.932	0	0	0	63.884	18.096	39.021	4	1	0	0	0	1	1	2	137.55	19.932	0	0	0	68.457	18.096	39.021	135.19	19.932	0	0	0	63.884	18.096
D0R5P0	4	3.22		4	2		3				0	66.103	0	0	45.552	0	26.037	0	0	61.476	0	0	42.495	0	26.037	0	0	1	0	0	1	0	1	0	0	66.103	0	0	45.552	0	26.037	0	0	61.476	0	0	42.495	0	26.037
D0R5R6	4	4.85		1	5	1		2	2	2	37.032	11.092	0	24.79	38.947	13.433	0	8.7685	37.032	11.092	0	24.291	38.947	13.433	0	8.0767	1	1	0	2	2	1	0	1	37.032	11.092	0	24.79	38.947	13.433	0	8.7685	37.032	11.092	0	24.291	38.947	13.433	0
D0R5T0	4	3	3	1			1			1	0	0	0	19.882	0	0	35.487	17.572	0	0	0	18.532	0	0	35.487	16.186	0	0	0	1	0	0	2	1	0	0	0	19.882	0	0	35.487	17.572	0	0	0	18.532	0	0	35.487
D0R5W2	4	5.4			1	2				2	0	0	63.24	0	0	0	0	27.696	0	0	63.24	0	0	0	0	27.696	0	0	1	0	0	0	0	1	0	0	63.24	0	0	0	0	27.696	0	0	63.24	0	0	0	0
D0R5Z4	4	4		2	2		3		1		26.499	0	0	0	24.944	53.98	0	0	26.499	0	0	0	25.813	51.092	0	0	1	0	0	0	1	1	0	0	26.499	0	0	0	24.944	53.98	0	0	26.499	0	0	0	25.813	51.092	0
D0R643	4	6			2	1			2	3	125.14	58.562	0	0	0	0	14.015	34.293	122.39	59.105	0	0	0	0	13.081	33.621	3	2	0	0	0	0	1	2	125.14	58.562	0	0	0	0	14.015	34.293	122.39	59.105	0	0	0	0	13.081
D0R6B5	4	5.5			1		1	3	1		31.133	0	23.924	13.818	0	13.94	0	0	28.92	0	22.278	12.88	0	13.008	0	0	1	0	1	1	0	1	0	0	31.133	0	23.924	13.818	0	13.94	0	0	28.92	0	22.278	12.88	0	13.008	0
D0R6E4	4	4.67		1	2	2		2	2		37.165	27.019	36.766	31.924	36.096	0	0	0	34.777	27.106	36.766	31.924	35.455	0	0	0	3	2	2	1	3	0	0	0	37.165	27.019	36.766	31.924	36.096	0	0	0	34.777	27.106	36.766	31.924	35.455	0	0
D0R1L9	3	2.83		3	1	2					50.054	0	58.069	0	121.83	0	112.68	53.744	46.495	0	54.073	0	118.05	0	108.4	53.744	1	0	1	0	2	0	2	3	50.054	0	58.069	0	121.83	0	112.68	53.744	46.495	0	54.073	0	118.05	0	108.4
D0R1P2	3	4		1	4	2			2		0	0	0	22.662	0	75.597	0	22.411	0	0	0	22.662	0	75.597	0	22.411	0	0	0	1	0	2	0	1	0	0	0	22.662	0	75.597	0	22.411	0	0	0	22.662	0	75.597	0
D0R1S5	3	5.43		1	1	1		1	1	2	27.985	33.909	23.717	19.672	16.763	0	4.9221	0	26.906	33.909	22.65	20.13	16.429	0	4.5938	0	2	1	1	1	1	0	1	0	27.985	33.909	23.717	19.672	16.763	0	4.9221	0	26.906	33.909	22.65	20.13	16.429	0	4.5938
D0R259	3	6				1			2		0	0	0	21.395	0	0	0	0	0	0	0	21.395	0	0	0	0	0	0	0	1	0	0	0	0	0	0	0	21.395	0	0	0	0	0	0	0	21.395	0	0	0
D0R278	3	2.4	1	2	1	1					0	0	12.073	0	55.849	0	35.541	25.899	0	0	11.242	0	52.759	0	33.17	23.855	0	0	1	0	2	0	1	1	0	0	12.073	0	55.849	0	35.541	25.899	0	0	11.242	0	52.759	0	33.17
D0R2C7	3	4.4	1		2				1	1	0	53.645	42.531	0	0	0	0	37.69	0	49.89	42.531	0	0	0	0	34.717	0	1	1	0	0	0	0	1	0	53.645	42.531	0	0	0	0	37.69	0	49.89	42.531	0	0	0	0
D0R2C9	3	5.29	1		3			6	4		0	135.86	0	16.683	113.79	39.727	0	44.359	0	128.06	0	16.683	109.87	39.727	0	40.859	0	3	0	1	3	1	0	2	0	135.86	0	16.683	113.79	39.727	0	44.359	0	128.06	0	16.683	109.87	39.727	0
D0R2D3	3	3.25	1	2						1	0	0	0	0	0	0	0	0	0	0	0	0	0	0	0	0	0	0	0	0	0	0	0	0	0	0	0	0	0	0	0	0	0	0	0	0	0	0	0
D0R2E5	3	5.33				1	1		1		0	0	0	0	22.665	0	29.361	0	0	0	0	0	21.185	0	27.403	0	0	0	0	0	1	0	1	0	0	0	0	0	22.665	0	29.361	0	0	0	0	0	21.185	0	27.403
D0R2H3	3	3.25		2	1			1			0	0	40.737	40.643	0	15.826	62.586	0	0	0	40.737	40.643	0	15.826	62.586	0	0	0	1	1	0	1	1	0	0	0	40.737	40.643	0	15.826	62.586	0	0	0	40.737	40.643	0	15.826	62.586
D0R2Q3	3	5.67				1	1			1	0	14.19	0	0	0	0	0	0	0	14.19	0	0	0	0	0	0	0	1	0	0	0	0	0	0	0	14.19	0	0	0	0	0	0	0	14.19	0	0	0	0	0
D0R2X8	3	6.67					1		1	1	0	0	0	0	0	0	0	0	0	0	0	0	0	0	0	0	0	0	0	0	0	0	0	0	0	0	0	0	0	0	0	0	0	0	0	0	0	0	0
D0R375	3	6.11		1			3	1		4	0	0	0	0	0	0	7.3135	0	0	0	0	0	0	0	7.3135	0	0	0	0	0	0	0	1	0	0	0	0	0	0	0	7.3135	0	0	0	0	0	0	0	7.3135
D0R3A7	3	2.25		3	1						16.097	0	0	0	0	0	0	0	16.097	0	0	0	0	0	0	0	1	0	0	0	0	0	0	0	16.097	0	0	0	0	0	0	0	16.097	0	0	0	0	0	0
D0R3B9	3	3.15	10	4					3	3	152.57	13.624	223.14	54.308	124.18	148.95	57.653	7.6403	152.24	13.289	217.5	56.193	122.53	146.55	54.846	7.0374	4	2	4	3	3	3	3	1	152.57	13.624	223.14	54.308	124.18	148.95	57.653	7.6403	152.24	13.289	217.5	56.193	122.53	146.55	54.846
D0R3D4	3	2.71	3	16				5			25.536	0	0	39.876	0	0	0	0	25.536	0	0	39.876	0	0	0	0	1	0	0	2	0	0	0	0	25.536	0	0	39.876	0	0	0	0	25.536	0	0	39.876	0	0	0
D0R3E8	3	3.71		3		2		2			0	0	0	0	0	0	0	9.1567	0	0	0	0	0	0	0	9.1567	0	0	0	0	0	0	0	1	0	0	0	0	0	0	0	9.1567	0	0	0	0	0	0	0
D0R3F1	3	2.67		4		2					62.511	84.85	0	24.501	0	103.37	0	0	62.511	84.85	0	24.501	0	103.37	0	0	2	1	0	1	0	3	0	0	62.511	84.85	0	24.501	0	103.37	0	0	62.511	84.85	0	24.501	0	103.37	0
D0R3G2	3	2.57	1	3	1	2					0	0	0	22.095	0	0.80048	39.695	0	0	0	0	22.095	0	0.80048	39.695	0	0	0	0	1	0	1	1	0	0	0	0	22.095	0	0.80048	39.695	0	0	0	0	22.095	0	0.80048	39.695
D0R3H0	3	1.6	2	3							40.771	0	0	13.945	27.149	22.37	19.3	0	40.771	0	0	14.022	25.871	22.37	19.3	0	1	0	0	1	1	1	1	0	40.771	0	0	13.945	27.149	22.37	19.3	0	40.771	0	0	14.022	25.871	22.37	19.3
D0R3J1	3	5.21			4	4		1	1	4	72.276	18.864	110.11	86.852	0	70.787	50.313	71.269	67.315	19.142	103.81	80.955	0	68.906	48.288	65.646	2	1	2	1	0	1	1	1	72.276	18.864	110.11	86.852	0	70.787	50.313	71.269	67.315	19.142	103.81	80.955	0	68.906	48.288
D0R3S0	3	3.67		1	1			1			21.034	0	0	21.471	0	3.5531	0	0	21.034	0	0	21.471	0	3.5531	0	0	1	0	0	1	0	1	0	0	21.034	0	0	21.471	0	3.5531	0	0	21.034	0	0	21.471	0	3.5531	0
D0R3S1	3	5.43					5	1	1		61.791	0	0	0	49.556	0	0	17.35	60.104	0	0	0	49.556	0	0	15.981	3	0	0	0	2	0	0	1	61.791	0	0	0	49.556	0	0	17.35	60.104	0	0	0	49.556	0	0
D0R3S8	3	4.17		2			3	1			8.0675	26.257	0	0	35.099	47.126	0	24.133	8.0675	26.257	0	0	35.099	47.126	0	24.133	1	1	0	0	1	2	0	1	8.0675	26.257	0	0	35.099	47.126	0	24.133	8.0675	26.257	0	0	35.099	47.126	0
D0R3V9	3	2.4		3	2						0	0	0	0	0	66.751	29.688	0	0	0	0	0	0	66.65	28.209	0	0	0	0	0	0	2	1	0	0	0	0	0	0	66.751	29.688	0	0	0	0	0	0	66.65	28.209
D0R3W2	3	5		1		1			2		0	0	0	0	0	0	0	0	0	0	0	0	0	0	0	0	0	0	0	0	0	0	0	0	0	0	0	0	0	0	0	0	0	0	0	0	0	0	0
D0R3X5	3	3.8			2	2	1				0	0	0	13.871	0	0	0	29.019	0	0	0	13.871	0	0	0	29.019	0	0	0	1	0	0	0	1	0	0	0	13.871	0	0	0	29.019	0	0	0	13.871	0	0	0
D0R4I9	3	5.14			2		2	2		1	24.631	0	0	11.858	5.0535	0	0	0	24.631	0	0	11.858	5.0535	0	0	0	1	0	0	1	1	0	0	0	24.631	0	0	11.858	5.0535	0	0	0	24.631	0	0	11.858	5.0535	0	0
D0R4P9	3	1.62	4	3	1						0	31.545	32.588	0	0	0	0	0	0	31.545	32.588	0	0	0	0	0	0	1	1	0	0	0	0	0	0	31.545	32.588	0	0	0	0	0	0	31.545	32.588	0	0	0	0
D0R4R0	3	3.29		1	19	3				1	8.9304	45.094	53.32	28.563	45.178	65.664	29.508	37.705	8.2955	42.492	52.332	28.036	43.002	65.664	29.508	37.705	1	1	2	2	2	3	1	2	8.9304	45.094	53.32	28.563	45.178	65.664	29.508	37.705	8.2955	42.492	52.332	28.036	43.002	65.664	29.508
D0R4R9	3	5.33			2	1		4	2		33.275	0	24.86	0	0	39.299	0	5.8727	30.909	0	24.86	0	0	36.674	0	5.8727	1	0	1	0	0	1	0	1	33.275	0	24.86	0	0	39.299	0	5.8727	30.909	0	24.86	0	0	36.674	0
D0R4W8	3	6.5				1		1		2	0	0	0	0	85.126	21.249	0	0	0	0	0	0	85.126	21.249	0	0	0	0	0	0	1	1	0	0	0	0	0	0	85.126	21.249	0	0	0	0	0	0	85.126	21.249	0
D0R4Z3	3	2.67		2		1					0	0	0	0	0	0	0	0	0	0	0	0	0	0	0	0	0	0	0	0	0	0	0	0	0	0	0	0	0	0	0	0	0	0	0	0	0	0	0
D0R528	3	5	1		1	1			2	1	0	0	0	88.476	0	0	35.922	13.589	0	0	0	85.438	0	0	33.526	13.589	0	0	0	2	0	0	1	1	0	0	0	88.476	0	0	35.922	13.589	0	0	0	85.438	0	0	33.526
D0R536	3	3.4		3	1					1	0	0	0	0	0	0	18.727	0	0	0	0	0	0	0	18.727	0	0	0	0	0	0	0	1	0	0	0	0	0	0	0	18.727	0	0	0	0	0	0	0	18.727
D0R568	3	3.5	1		1		2				0	0	44.733	0	13.581	30.412	30.671	160.19	0	0	41.655	0	13.581	30.412	29.058	147.55	0	0	1	0	1	1	1	1	0	0	44.733	0	13.581	30.412	30.671	160.19	0	0	41.655	0	13.581	30.412	29.058
D0R569	3	4.33				4	2				0	34.923	21.438	0	0	19.609	0	8.7255	0	33.933	21.119	0	0	19.609	0	8.1852	0	2	2	0	0	1	0	2	0	34.923	21.438	0	0	19.609	0	8.7255	0	33.933	21.119	0	0	19.609	0
D0R597	3	5.5			1	2	2	1	4		6.381	29.112	0	16.051	28.227	0	17.03	0	6.381	27.074	0	16.051	26.333	0	17.03	0	1	1	0	1	1	0	1	0	6.381	29.112	0	16.051	28.227	0	17.03	0	6.381	27.074	0	16.051	26.333	0	17.03
D0R5C3	3	3.83		1	1	2	2				59.614	0	0	26.611	50.793	0	0	0	59.614	0	0	26.611	50.793	0	0	0	1	0	0	1	1	0	0	0	59.614	0	0	26.611	50.793	0	0	0	59.614	0	0	26.611	50.793	0	0
D0R5D9	3	6.29				1		4		2	0	0	30.469	0	0	0	19.161	0	0	0	30.469	0	0	0	19.161	0	0	0	1	0	0	0	1	0	0	0	30.469	0	0	0	19.161	0	0	0	30.469	0	0	0	19.161
D0R5F6	3	3.6		2	2					1	8.2091	69.465	0	38.804	63.868	0	0	77.52	7.7979	65.168	0	37.944	59.583	0	0	71.404	1	2	0	2	1	0	0	2	8.2091	69.465	0	38.804	63.868	0	0	77.52	7.7979	65.168	0	37.944	59.583	0	0
D0R5H6	3	5.17					5	1			0	0	0	7.9215	0	86.203	0	32.734	0	0	0	7.9215	0	86.203	0	32.734	0	0	0	1	0	1	0	1	0	0	0	7.9215	0	86.203	0	32.734	0	0	0	7.9215	0	86.203	0
D0R5J7	3	3.6		2		1	2				49.395	0	0	33.718	0	0	0	18.429	45.883	0	0	33.718	0	0	0	16.975	1	0	0	1	0	0	0	1	49.395	0	0	33.718	0	0	0	18.429	45.883	0	0	33.718	0	0	0
D0R5Q3	3	5.8					3		2		0	0	0	0	0	0	21.288	0	0	0	0	0	0	0	21.288	0	0	0	0	0	0	0	1	0	0	0	0	0	0	0	21.288	0	0	0	0	0	0	0	21.288
D0R5R9	3	5		1	1	1				2	0	0	0	0	29.904	0	0	0	0	0	0	0	29.904	0	0	0	0	0	0	0	2	0	0	0	0	0	0	0	29.904	0	0	0	0	0	0	0	29.904	0	0
D0R5S5	3	4.83			2		2	1	1		31.519	0	93.443	0	0	0	0	0	31.519	0	93.443	0	0	0	0	0	1	0	1	0	0	0	0	0	31.519	0	93.443	0	0	0	0	0	31.519	0	93.443	0	0	0	0
D0R602	3	4.67			2					1	0	0	0	0	24.126	0	0	0	0	0	0	0	24.126	0	0	0	0	0	0	0	1	0	0	0	0	0	0	0	24.126	0	0	0	0	0	0	0	24.126	0	0
D0R618	3	3.4	3					1		1	0	0	0	11.116	0	0	0	0	0	0	0	11.116	0	0	0	0	0	0	0	1	0	0	0	0	0	0	0	11.116	0	0	0	0	0	0	0	11.116	0	0	0
D0R628	3	5.5		1		2		2	2	1	56.674	0	104.88	83.531	21.065	32.557	0	49.159	54.992	0	100.07	82.393	21.185	30.989	0	49.159	2	0	2	1	1	1	0	1	56.674	0	104.88	83.531	21.065	32.557	0	49.159	54.992	0	100.07	82.393	21.185	30.989	0
D0R656	3	5.2				1	3		1		0	0	30.323	0	0	0	0	0	0	0	30.323	0	0	0	0	0	0	0	1	0	0	0	0	0	0	0	30.323	0	0	0	0	0	0	0	30.323	0	0	0	0
D0R6E5	3	4.75			1	1		2			0	28.634	0	0	16.566	0	0	0	0	28.634	0	0	16.566	0	0	0	0	1	0	0	1	0	0	0	0	28.634	0	0	16.566	0	0	0	0	28.634	0	0	16.566	0	0
D0R1K6	2	3.5		3	5			1		1	59.457	82.128	98.927	0	32.198	41.899	49.668	39.455	57.998	79.264	97.386	0	32.198	41.899	46.405	37.998	2	2	2	0	1	1	2	2	59.457	82.128	98.927	0	32.198	41.899	49.668	39.455	57.998	79.264	97.386	0	32.198	41.899	46.405
D0R1P9	2	4.33			1		2				0	0	0	0	0	0	0	21.838	0	0	0	0	0	0	0	21.838	0	0	0	0	0	0	0	1	0	0	0	0	0	0	0	21.838	0	0	0	0	0	0	0
D0R1R8	2	5.4					3	2			28.279	0	0	0	43.284	0	0	0	26.268	0	0	0	40.38	0	0	0	1	0	0	0	1	0	0	0	28.279	0	0	0	43.284	0	0	0	26.268	0	0	0	40.38	0	0
D0R238	2	4.5				1	1				0	0	0	0	0	0	0	0	0	0	0	0	0	0	0	0	0	0	0	0	0	0	0	0	0	0	0	0	0	0	0	0	0	0	0	0	0	0	0
D0R241	2	4.5				2	2				0	0	0	0	0	0	27.655	0	0	0	0	0	0	0	27.655	0	0	0	0	0	0	0	1	0	0	0	0	0	0	0	27.655	0	0	0	0	0	0	0	27.655
D0R251	2	6						2			0	0	0	0	0	20.475	0	0	0	0	0	0	0	20.475	0	0	0	0	0	0	0	1	0	0	0	0	0	0	0	20.475	0	0	0	0	0	0	0	20.475	0
D0R264	2	6.25						3	1		0	0	0	0	0	0	0	0	0	0	0	0	0	0	0	0	0	0	0	0	0	0	0	0	0	0	0	0	0	0	0	0	0	0	0	0	0	0	0
D0R292	2	4		1				1			0	0	35.287	0	0	0	0	0	0	0	35.287	0	0	0	0	0	0	0	1	0	0	0	0	0	0	0	35.287	0	0	0	0	0	0	0	35.287	0	0	0	0
D0R2C4	2	4		1	3			1	1		0	0	0	4.3691	40.418	7.6412	0	0	0	0	0	4.0793	40.418	7.1338	0	0	0	0	0	1	1	1	0	0	0	0	0	4.3691	40.418	7.6412	0	0	0	0	0	4.0793	40.418	7.1338	0
D0R2H2	2	5			1	1				1	0	9.781	0	0	8.7345	0	9.0183	20.326	0	9.781	0	0	8.7345	0	9.0183	20.326	0	1	0	0	1	0	1	1	0	9.781	0	0	8.7345	0	9.0183	20.326	0	9.781	0	0	8.7345	0	9.0183
D0R2H8	2	3.4	3						2		26.19	8.8756	20.857	34.988	0	0	17.59	0	24.328	8.8756	19.963	34.845	0	0	16.417	0	1	1	1	2	0	0	1	0	26.19	8.8756	20.857	34.988	0	0	17.59	0	24.328	8.8756	19.963	34.845	0	0	16.417
D0R2H9	2	2.5		1	1						0	0	0	0	0	0	0	0	0	0	0	0	0	0	0	0	0	0	0	0	0	0	0	0	0	0	0	0	0	0	0	0	0	0	0	0	0	0	0
D0R2I1	2	7						1		1	0	27.186	14.934	8.2756	0	0	0	0	0	27.186	14.14	8.4455	0	0	0	0	0	1	1	1	0	0	0	0	0	27.186	14.934	8.2756	0	0	0	0	0	27.186	14.14	8.4455	0	0	0
D0R2M1	2	1.67	1	2							0	0	0	0	0	0	0	0	0	0	0	0	0	0	0	0	0	0	0	0	0	0	0	0	0	0	0	0	0	0	0	0	0	0	0	0	0	0	0
D0R2N2	2	2.6		4			1				24.758	40.209	0	0	12.285	36.223	23.909	4.6909	22.997	39.899	0	0	11.483	36.223	22.314	4.6909	1	2	0	0	1	1	2	1	24.758	40.209	0	0	12.285	36.223	23.909	4.6909	22.997	39.899	0	0	11.483	36.223	22.314
D0R2Q9	2	3.67			2		1				0	0	0	0	0	0	36.695	0	0	0	0	0	0	0	36.695	0	0	0	0	0	0	0	1	0	0	0	0	0	0	0	36.695	0	0	0	0	0	0	0	36.695
D0R2R6	2	7						1		1	0	0	0	0	0	95.939	0	0	0	0	0	0	0	95.939	0	0	0	0	0	0	0	1	0	0	0	0	0	0	0	95.939	0	0	0	0	0	0	0	95.939	0
D0R2T6	2	4.5	1							1	15.216	0	0	0	0	0	0	0	15.216	0	0	0	0	0	0	0	1	0	0	0	0	0	0	0	15.216	0	0	0	0	0	0	0	15.216	0	0	0	0	0	0
D0R2U6	2	3.5		1			1				0	0	0	0	0	0	0	0	0	0	0	0	0	0	0	0	0	0	0	0	0	0	0	0	0	0	0	0	0	0	0	0	0	0	0	0	0	0	0
D0R2W9	2	4.68	1		7	20	38	11	1		36.725	42.581	173.47	94.296	145.44	20.452	115.81	50.99	35.115	40.208	163.84	92.343	140.34	19.494	108.66	46.967	3	4	7	7	5	1	5	1	36.725	42.581	173.47	94.296	145.44	20.452	115.81	50.99	35.115	40.208	163.84	92.343	140.34	19.494	108.66
D0R336;D0R334	2	6.33						2	1		0	0	0	0	0	0	0	29.768	0	0	0	0	0	0	0	29.768	0	0	0	0	0	0	0	1	0	0	0	0	0	0	0	29.768	0	0	0	0	0	0	0
D0R3B5	2	2.44	6			2				1	168.33	71.776	48.758	44.82	0	0	150.58	0	157.03	72.667	48.758	41.892	0	0	144.52	0	2	1	1	1	0	0	2	0	168.33	71.776	48.758	44.82	0	0	150.58	0	157.03	72.667	48.758	41.892	0	0	144.52
D0R3C7	2	4.5	1							1	0	0	0	0	14.894	0	0	0	0	0	0	0	14.894	0	0	0	0	0	0	0	1	0	0	0	0	0	0	0	14.894	0	0	0	0	0	0	0	14.894	0	0
D0R3D7	2	5					3				0	0	0	17.228	0	0	0	0	0	0	0	17.228	0	0	0	0	0	0	0	1	0	0	0	0	0	0	0	17.228	0	0	0	0	0	0	0	17.228	0	0	0
D0R3F4	2	5.67					1	2			0	0	0	0	43.674	0	0	0	0	0	0	0	43.674	0	0	0	0	0	0	0	1	0	0	0	0	0	0	0	43.674	0	0	0	0	0	0	0	43.674	0	0
D0R3F5	2	5.67			1				2		0	0	43.411	4.6018	0	0	25.071	0	0	0	43.411	4.6018	0	0	25.071	0	0	0	1	1	0	0	1	0	0	0	43.411	4.6018	0	0	25.071	0	0	0	43.411	4.6018	0	0	25.071
D0R3H9	2	5.5			1					1	0	0	0	0	0	0	0	0	0	0	0	0	0	0	0	0	0	0	0	0	0	0	0	0	0	0	0	0	0	0	0	0	0	0	0	0	0	0	0
D0R3I8	2	3.33		1		2					0	0	0	0	0	0	0	0	0	0	0	0	0	0	0	0	0	0	0	0	0	0	0	0	0	0	0	0	0	0	0	0	0	0	0	0	0	0	0
D0R3K0	2	3.2		2		3					61.292	0	0	0	0	15.65	0	0	61.292	0	0	0	0	15.65	0	0	2	0	0	0	0	1	0	0	61.292	0	0	0	0	15.65	0	0	61.292	0	0	0	0	15.65	0
D0R3T6	2	3			2						0	17.738	0	0	0	0	0	0	0	17.738	0	0	0	0	0	0	0	1	0	0	0	0	0	0	0	17.738	0	0	0	0	0	0	0	17.738	0	0	0	0	0
D0R3T7	2	2.5	1			1					0	0	45.05	0	0	33.009	0	0	0	0	41.95	0	0	30.804	0	0	0	0	1	0	0	1	0	0	0	0	45.05	0	0	33.009	0	0	0	0	41.95	0	0	30.804	0
D0R3X4	2	5.5				1			1		0	0	0	0	0	0	0	0	0	0	0	0	0	0	0	0	0	0	0	0	0	0	0	0	0	0	0	0	0	0	0	0	0	0	0	0	0	0	0
D0R3Y2;D0R5I0	2	5.1			2	2	3		2	1	43.273	50.535	14.683	23.872	0	0	0	56.123	43.273	46.998	14.683	23.872	0	0	0	53.427	1	1	1	1	0	0	0	2	43.273	50.535	14.683	23.872	0	0	0	56.123	43.273	46.998	14.683	23.872	0	0	0
D0R448	2	1.5	1	1							0	49.906	0	0	0	0	0	0	0	49.906	0	0	0	0	0	0	0	2	0	0	0	0	0	0	0	49.906	0	0	0	0	0	0	0	49.906	0	0	0	0	0
D0R4E6	2	6.2		1				1	1	2	80.234	0	26.93	0	0	0	0	0	80.234	0	26.93	0	0	0	0	0	1	0	1	0	0	0	0	0	80.234	0	26.93	0	0	0	0	0	80.234	0	26.93	0	0	0	0
D0R4H1	2	4	1	2					1	1	0	24.514	0	0	22.821	24.262	0	0	0	24.514	0	0	22.432	23.298	0	0	0	1	0	0	1	1	0	0	0	24.514	0	0	22.821	24.262	0	0	0	24.514	0	0	22.432	23.298	0
D0R4P8	2	3			3						0	0	0	0	0	0	0	0	0	0	0	0	0	0	0	0	0	0	0	0	0	0	0	0	0	0	0	0	0	0	0	0	0	0	0	0	0	0	0
D0R4S9	2	5.25			2				1	1	15.075	0	0	0	0	0	23.635	0	15.075	0	0	0	0	0	23.635	0	1	0	0	0	0	0	1	0	15.075	0	0	0	0	0	23.635	0	15.075	0	0	0	0	0	23.635
D0R4W4	2	5.5					11	8	1		23.998	0	16.324	10.46	0	23.943	22.18	25.826	23.998	0	16.324	10.46	0	23.943	22.18	25.826	2	0	1	1	0	1	1	2	23.998	0	16.324	10.46	0	23.943	22.18	25.826	23.998	0	16.324	10.46	0	23.943	22.18
D0R501	2	2.5		2	2						21.175	55.178	0	12.909	11.445	0	0	2.0715	20.271	53.685	0	12.498	11.18	0	0	1.9081	2	2	0	1	1	0	0	1	21.175	55.178	0	12.909	11.445	0	0	2.0715	20.271	53.685	0	12.498	11.18	0	0
D0R526	2	5.67					2		1		0	0	0	0	0	0	0	0	0	0	0	0	0	0	0	0	0	0	0	0	0	0	0	0	0	0	0	0	0	0	0	0	0	0	0	0	0	0	0
D0R561	2	7.33							2	1	23.078	0	0	0	0	0	0	0	23.078	0	0	0	0	0	0	0	1	0	0	0	0	0	0	0	23.078	0	0	0	0	0	0	0	23.078	0	0	0	0	0	0
D0R563	2	4.5	1							1	0	34.124	0	0	0	0	0	0	0	34.124	0	0	0	0	0	0	0	1	0	0	0	0	0	0	0	34.124	0	0	0	0	0	0	0	34.124	0	0	0	0	0
D0R588	2	7.2						1	2	2	0	0	0	0	0	26.99	0	0	0	0	0	0	0	26.99	0	0	0	0	0	0	0	1	0	0	0	0	0	0	0	26.99	0	0	0	0	0	0	0	26.99	0
D0R591	2	3			3						0	0	0	0	0	0	0	0	0	0	0	0	0	0	0	0	0	0	0	0	0	0	0	0	0	0	0	0	0	0	0	0	0	0	0	0	0	0	0
D0R5B7	2	4.33				4	2				29.85	39.697	0	22.606	9.2191	35.132	0	0	27.728	39.697	0	21.071	9.2191	35.132	0	0	1	1	0	1	1	1	0	0	29.85	39.697	0	22.606	9.2191	35.132	0	0	27.728	39.697	0	21.071	9.2191	35.132	0
D0R5D2	2	6.71						2	5		0	52.791	105.85	101.76	0	0	0	32.354	0	49.096	99.846	103.86	0	0	0	29.801	0	1	1	3	0	0	0	1	0	52.791	105.85	101.76	0	0	0	32.354	0	49.096	99.846	103.86	0	0	0
D0R5K2	2	6.33				1		3		2	0	53.313	44.766	30.027	0	31.911	0	0	0	50.423	45.678	30.267	0	31.911	0	0	0	1	1	1	0	1	0	0	0	53.313	44.766	30.027	0	31.911	0	0	0	50.423	45.678	30.267	0	31.911	0
D0R5M1	2	4.38	3				2	1		2	0	167.6	22.528	44.844	151.93	0	20.118	46.445	0	162.4	22.528	45.081	142.71	0	18.776	44.402	0	3	1	2	3	0	1	2	0	167.6	22.528	44.844	151.93	0	20.118	46.445	0	162.4	22.528	45.081	142.71	0	18.776
D0R5N3	2	4.67		1				2			0	0	0	13.844	0	0	0	0	0	0	0	13.844	0	0	0	0	0	0	0	1	0	0	0	0	0	0	0	13.844	0	0	0	0	0	0	0	13.844	0	0	0
D0R5S6	2	2.83		2	3	1					0	7.7714	0	0	0	0	0	0	0	7.7714	0	0	0	0	0	0	0	1	0	0	0	0	0	0	0	7.7714	0	0	0	0	0	0	0	7.7714	0	0	0	0	0
D0R5T3	2	4.5		2					2		11.728	0	0	0	0	0	0	12.988	11.728	0	0	0	0	0	0	12.988	1	0	0	0	0	0	0	1	11.728	0	0	0	0	0	0	12.988	11.728	0	0	0	0	0	0
D0R5W8	2	4.33		1	1					1	0	0	0	0	0	0	0	19.693	0	0	0	0	0	0	0	19.693	0	0	0	0	0	0	0	2	0	0	0	0	0	0	0	19.693	0	0	0	0	0	0	0
D0R5Y7	2	6				1				1	0	0	0	0	0	25.719	0	0	0	0	0	0	0	25.719	0	0	0	0	0	0	0	1	0	0	0	0	0	0	0	25.719	0	0	0	0	0	0	0	25.719	0
D0R5Z0	2	4.67				1	2				0	0	0	0	50.065	0	0	0	0	0	0	0	50.065	0	0	0	0	0	0	0	2	0	0	0	0	0	0	0	50.065	0	0	0	0	0	0	0	50.065	0	0
D0R651	2	7							3		28.48	0	0	0	0	0	0	0	28.48	0	0	0	0	0	0	0	1	0	0	0	0	0	0	0	28.48	0	0	0	0	0	0	0	28.48	0	0	0	0	0	0
D0R6B9	2	7						1		1	0	0	21.615	0	0	0	0	0	0	0	21.615	0	0	0	0	0	0	0	1	0	0	0	0	0	0	0	21.615	0	0	0	0	0	0	0	21.615	0	0	0	0
D0R6E2	2	5		1				1	1		0	0	0	11.306	0	0	26.632	29.983	0	0	0	10.538	0	0	26.632	27.617	0	0	0	1	0	0	1	1	0	0	0	11.306	0	0	26.632	29.983	0	0	0	10.538	0	0	26.632
D0R6E9	2	5.25					3	1			0	0	0	31.718	0	34.657	0	0	0	0	0	31.718	0	34.657	0	0	0	0	0	2	0	1	0	0	0	0	0	31.718	0	34.657	0	0	0	0	0	31.718	0	34.657	0
REV__D0R4X7	2	4		1				1			0	0	0	0	0	0	0	0	0	0	0	0	0	0	0	0	0	0	0	0	0	0	0	0	0	0	0	0	0	0	0	0	0	0	0	0	0	0	0
D0R1K8	1	5		1						1	23.956	0	0	0	0	0	34.772	0	23.956	0	0	0	0	0	34.772	0	1	0	0	0	0	0	1	0	23.956	0	0	0	0	0	34.772	0	23.956	0	0	0	0	0	34.772
D0R1P6	1	5.4			1		1	2	1		0	0	0	0	0	0	0	0	0	0	0	0	0	0	0	0	0	0	0	0	0	0	0	0	0	0	0	0	0	0	0	0	0	0	0	0	0	0	0
D0R1S7	1	4				2					0	0	0	0	0	0	0	17.821	0	0	0	0	0	0	0	17.821	0	0	0	0	0	0	0	1	0	0	0	0	0	0	0	17.821	0	0	0	0	0	0	0
D0R1S9	1	4				2					0	0	0	0	0	0	0	0	0	0	0	0	0	0	0	0	0	0	0	0	0	0	0	0	0	0	0	0	0	0	0	0	0	0	0	0	0	0	0
D0R1U0	1	5.67	1							2	0	0	0	0	0	0	0	0	0	0	0	0	0	0	0	0	0	0	0	0	0	0	0	0	0	0	0	0	0	0	0	0	0	0	0	0	0	0	0
D0R1V9	1	3			1						0	0	0	0	0	0	17.574	0	0	0	0	0	0	0	17.574	0	0	0	0	0	0	0	1	0	0	0	0	0	0	0	17.574	0	0	0	0	0	0	0	17.574
D0R1W6	1	3.67		2					1		0	0	0	0	0	0	0	0	0	0	0	0	0	0	0	0	0	0	0	0	0	0	0	0	0	0	0	0	0	0	0	0	0	0	0	0	0	0	0
D0R1W9	1	1	1								0	0	0	0	0	0	0	0	0	0	0	0	0	0	0	0	0	0	0	0	0	0	0	0	0	0	0	0	0	0	0	0	0	0	0	0	0	0	0
D0R218	1	4				1					0	0	0	0	0	0	0	0	0	0	0	0	0	0	0	0	0	0	0	0	0	0	0	0	0	0	0	0	0	0	0	0	0	0	0	0	0	0	0
D0R265	1	3			2						0	0	0	0	0	0	0	0	0	0	0	0	0	0	0	0	0	0	0	0	0	0	0	0	0	0	0	0	0	0	0	0	0	0	0	0	0	0	0
D0R274	1	5					1				0	0	0	0	0	0	0	0	0	0	0	0	0	0	0	0	0	0	0	0	0	0	0	0	0	0	0	0	0	0	0	0	0	0	0	0	0	0	0
D0R297	1	7.5							2	2	22.805	24.292	0	0	27.91	41.011	0	8.0713	21.183	24.292	0	0	27.969	39.076	0	8.0713	1	1	0	0	1	1	0	1	22.805	24.292	0	0	27.91	41.011	0	8.0713	21.183	24.292	0	0	27.969	39.076	0
D0R299	1	2		1							0	0	0	0	0	0	0	33.414	0	0	0	0	0	0	0	33.414	0	0	0	0	0	0	0	1	0	0	0	0	0	0	0	33.414	0	0	0	0	0	0	0
D0R2D5	1	6						1			0	0	0	0	14.223	0	0	0	0	0	0	0	14.223	0	0	0	0	0	0	0	1	0	0	0	0	0	0	0	14.223	0	0	0	0	0	0	0	14.223	0	0
D0R2D9	1	7							1		0	0	0	0	0	0	0	0	0	0	0	0	0	0	0	0	0	0	0	0	0	0	0	0	0	0	0	0	0	0	0	0	0	0	0	0	0	0	0
D0R2F9	1	2		2							0	0	0	0	0	0	0	0	0	0	0	0	0	0	0	0	0	0	0	0	0	0	0	0	0	0	0	0	0	0	0	0	0	0	0	0	0	0	0
D0R2G4	1	7							1		0	0	0	0	0	0	0	0	0	0	0	0	0	0	0	0	0	0	0	0	0	0	0	0	0	0	0	0	0	0	0	0	0	0	0	0	0	0	0
D0R2G5	1	3.67			1	2					0	0	0	0	0	0	0	10.459	0	0	0	0	0	0	0	10.459	0	0	0	0	0	0	0	1	0	0	0	0	0	0	0	10.459	0	0	0	0	0	0	0
D0R2K3	1	6						2			0	0	78.187	13.067	0	0	35.458	0	0	0	78.187	13.067	0	0	35.458	0	0	0	1	1	0	0	1	0	0	0	78.187	13.067	0	0	35.458	0	0	0	78.187	13.067	0	0	35.458
D0R2M6	1	1	1								0	0	0	0	0	0	0	0	0	0	0	0	0	0	0	0	0	0	0	0	0	0	0	0	0	0	0	0	0	0	0	0	0	0	0	0	0	0	0
D0R2M9	1	6						1			0	45.444	0	0	0	0	0	0	0	45.444	0	0	0	0	0	0	0	1	0	0	0	0	0	0	0	45.444	0	0	0	0	0	0	0	45.444	0	0	0	0	0
D0R2N3	1	7.33							2	1	35.392	0	0	0	0	0	0	0	35.392	0	0	0	0	0	0	0	1	0	0	0	0	0	0	0	35.392	0	0	0	0	0	0	0	35.392	0	0	0	0	0	0
D0R2Q4	1	3.14	1	1	1	4					0	0	1.4042	0	14.838	0	11.738	4.5716	0	0	1.3093	0	14.649	0	11.738	4.2109	0	0	1	0	2	0	2	1	0	0	1.4042	0	14.838	0	11.738	4.5716	0	0	1.3093	0	14.649	0	11.738
D0R2S3	1	5					1				0	0	0	0	0	0	0	0	0	0	0	0	0	0	0	0	0	0	0	0	0	0	0	0	0	0	0	0	0	0	0	0	0	0	0	0	0	0	0
D0R2V5	1	3			1						0	0	0	0	0	0	0	0	0	0	0	0	0	0	0	0	0	0	0	0	0	0	0	0	0	0	0	0	0	0	0	0	0	0	0	0	0	0	0
D0R2W6	1	6						2			0	0	0	0	0	0	0	0	0	0	0	0	0	0	0	0	0	0	0	0	0	0	0	0	0	0	0	0	0	0	0	0	0	0	0	0	0	0	0
D0R319	1	6						2			0	29.041	0	0	0	0	0	0	0	29.041	0	0	0	0	0	0	0	1	0	0	0	0	0	0	0	29.041	0	0	0	0	0	0	0	29.041	0	0	0	0	0
D0R351	1	3			1						0	0	0	0	31.68	0	0	0	0	0	0	0	31.68	0	0	0	0	0	0	0	1	0	0	0	0	0	0	0	31.68	0	0	0	0	0	0	0	31.68	0	0
D0R380	1	3			1						0	0	0	0	0	0	0	0	0	0	0	0	0	0	0	0	0	0	0	0	0	0	0	0	0	0	0	0	0	0	0	0	0	0	0	0	0	0	0
D0R388	1	4.5		1					1		51.327	0	0	0	0	0	0	0	51.327	0	0	0	0	0	0	0	1	0	0	0	0	0	0	0	51.327	0	0	0	0	0	0	0	51.327	0	0	0	0	0	0
D0R3C4	1	5.5					2	2			26.206	0	25.39	0	0	0	0	0	26.206	0	25.39	0	0	0	0	0	1	0	1	0	0	0	0	0	26.206	0	25.39	0	0	0	0	0	26.206	0	25.39	0	0	0	0
D0R3E2	1	5					2				0	0	0	0	0	0	0	0	0	0	0	0	0	0	0	0	0	0	0	0	0	0	0	0	0	0	0	0	0	0	0	0	0	0	0	0	0	0	0
D0R3E3	1	1	1								0	0	0	0	0	0	0	0	0	0	0	0	0	0	0	0	0	0	0	0	0	0	0	0	0	0	0	0	0	0	0	0	0	0	0	0	0	0	0
D0R3E9	1	3			2						0	0	0	0	0	0	0	0	0	0	0	0	0	0	0	0	0	0	0	0	0	0	0	0	0	0	0	0	0	0	0	0	0	0	0	0	0	0	0
D0R3F0	1	6						2			0	0	0	0	0	0	13.862	0	0	0	0	0	0	0	13.862	0	0	0	0	0	0	0	1	0	0	0	0	0	0	0	13.862	0	0	0	0	0	0	0	13.862
D0R3G0	1	7							2		8.4889	53.604	11.726	0	7.0955	0	0	0	7.9769	53.507	11.726	0	7.0955	0	0	0	1	2	1	0	1	0	0	0	8.4889	53.604	11.726	0	7.0955	0	0	0	7.9769	53.507	11.726	0	7.0955	0	0
D0R3H1	1	5					2				0	0	0	0	0	0	35.208	0	0	0	0	0	0	0	35.208	0	0	0	0	0	0	0	1	0	0	0	0	0	0	0	35.208	0	0	0	0	0	0	0	35.208
D0R3H2	1	6						1			0	0	0	0	0	0	0	0	0	0	0	0	0	0	0	0	0	0	0	0	0	0	0	0	0	0	0	0	0	0	0	0	0	0	0	0	0	0	0
D0R3H4	1	6						3			0	0	0	0	134.55	77.03	0	0	0	0	0	0	131.28	74.848	0	0	0	0	0	0	2	1	0	0	0	0	0	0	134.55	77.03	0	0	0	0	0	0	131.28	74.848	0
D0R3L3	1	2		2							0	0	0	0	0	0	0	0	0	0	0	0	0	0	0	0	0	0	0	0	0	0	0	0	0	0	0	0	0	0	0	0	0	0	0	0	0	0	0
D0R3S4	1	3			1						0	0	0	0	0	0	0	0	0	0	0	0	0	0	0	0	0	0	0	0	0	0	0	0	0	0	0	0	0	0	0	0	0	0	0	0	0	0	0
D0R3T8	1	7							1		0	0	0	0	0	0	0	0	0	0	0	0	0	0	0	0	0	0	0	0	0	0	0	0	0	0	0	0	0	0	0	0	0	0	0	0	0	0	0
D0R3V7	1	4				1					0	0	0	0	0	0	0	0	0	0	0	0	0	0	0	0	0	0	0	0	0	0	0	0	0	0	0	0	0	0	0	0	0	0	0	0	0	0	0
D0R3W9	1	6						1			0	0	0	0	0	0	0	0	0	0	0	0	0	0	0	0	0	0	0	0	0	0	0	0	0	0	0	0	0	0	0	0	0	0	0	0	0	0	0
D0R3X3	1	6.33						2	1		0	0	0	0	12.811	49.215	0	0	0	0	0	0	12.365	48.997	0	0	0	0	0	0	1	2	0	0	0	0	0	0	12.811	49.215	0	0	0	0	0	0	12.365	48.997	0
D0R3X8	1	4				1					0	0	0	0	0	0	0	0	0	0	0	0	0	0	0	0	0	0	0	0	0	0	0	0	0	0	0	0	0	0	0	0	0	0	0	0	0	0	0
D0R446	1	6						2			0	0	40.735	14.485	0	0	0	35.808	0	0	38.341	15.497	0	0	0	35.808	0	0	1	1	0	0	0	1	0	0	40.735	14.485	0	0	0	35.808	0	0	38.341	15.497	0	0	0
D0R480	1	1	1								0	0	0	0	0	0	0	0	0	0	0	0	0	0	0	0	0	0	0	0	0	0	0	0	0	0	0	0	0	0	0	0	0	0	0	0	0	0	0
D0R4A1	1	5					2				0	0	0	0	0	0	0	0	0	0	0	0	0	0	0	0	0	0	0	0	0	0	0	0	0	0	0	0	0	0	0	0	0	0	0	0	0	0	0
D0R4A3	1	8								1	0	0	0	0	0	0	0	0	0	0	0	0	0	0	0	0	0	0	0	0	0	0	0	0	0	0	0	0	0	0	0	0	0	0	0	0	0	0	0
D0R4B4	1	7							6		24.749	58.645	20.289	5.417	0	0	49.272	0	23.291	56.245	20.289	5.0917	0	0	49.272	0	1	2	1	1	0	0	1	0	24.749	58.645	20.289	5.417	0	0	49.272	0	23.291	56.245	20.289	5.0917	0	0	49.272
D0R4B6	1	4				1					0	0	0	0	0	0	0	0	0	0	0	0	0	0	0	0	0	0	0	0	0	0	0	0	0	0	0	0	0	0	0	0	0	0	0	0	0	0	0
D0R4D7	1	6.25						3	1		0	20.891	0	0	0	0	0	0	0	20.891	0	0	0	0	0	0	0	1	0	0	0	0	0	0	0	20.891	0	0	0	0	0	0	0	20.891	0	0	0	0	0
D0R4E3	1	2		2							0	0	0	0	0	0	0	0	0	0	0	0	0	0	0	0	0	0	0	0	0	0	0	0	0	0	0	0	0	0	0	0	0	0	0	0	0	0	0
D0R4E5	1	2		1							0	0	0	0	11.388	0	0	0	0	0	0	0	11.388	0	0	0	0	0	0	0	1	0	0	0	0	0	0	0	11.388	0	0	0	0	0	0	0	11.388	0	0
D0R4H3	1	1	6								0	0	0	0	0	0	0	0	0	0	0	0	0	0	0	0	0	0	0	0	0	0	0	0	0	0	0	0	0	0	0	0	0	0	0	0	0	0	0
D0R4H4	1	3			2						0	0	0	0	0	0	0	24.428	0	0	0	0	0	0	0	24.428	0	0	0	0	0	0	0	1	0	0	0	0	0	0	0	24.428	0	0	0	0	0	0	0
D0R4H8	1	8								1	0	0	0	0	0	0	0	0	0	0	0	0	0	0	0	0	0	0	0	0	0	0	0	0	0	0	0	0	0	0	0	0	0	0	0	0	0	0	0
D0R4I6	1	5.93		1	3			2	4	4	0	7.5268	47.291	17.939	0	0	0	14.885	0	7.5268	47.291	17.939	0	0	0	14.885	0	1	2	2	0	0	0	1	0	7.5268	47.291	17.939	0	0	0	14.885	0	7.5268	47.291	17.939	0	0	0
D0R4J0	1	6						2			0	0	0	0	0	0	0	0	0	0	0	0	0	0	0	0	0	0	0	0	0	0	0	0	0	0	0	0	0	0	0	0	0	0	0	0	0	0	0
D0R4K2	1	7							1		0	0	0	0	0	0	0	0	0	0	0	0	0	0	0	0	0	0	0	0	0	0	0	0	0	0	0	0	0	0	0	0	0	0	0	0	0	0	0
D0R4M8	1	3			1						0	0	0	0	0	0	0	0	0	0	0	0	0	0	0	0	0	0	0	0	0	0	0	0	0	0	0	0	0	0	0	0	0	0	0	0	0	0	0
D0R4N0	1	5					1				0	0	0	0	0	0	0	0	0	0	0	0	0	0	0	0	0	0	0	0	0	0	0	0	0	0	0	0	0	0	0	0	0	0	0	0	0	0	0
D0R4R6	1	8								2	0	0	0	0	0	0	0	0	0	0	0	0	0	0	0	0	0	0	0	0	0	0	0	0	0	0	0	0	0	0	0	0	0	0	0	0	0	0	0
D0R4Z5	1	8								1	0	52.12	0	0	0	38.599	0	0	0	48.472	0	0	0	36.02	0	0	0	1	0	0	0	1	0	0	0	52.12	0	0	0	38.599	0	0	0	48.472	0	0	0	36.02	0
D0R520	1	3			1						0	0	0	0	0	0	0	0	0	0	0	0	0	0	0	0	0	0	0	0	0	0	0	0	0	0	0	0	0	0	0	0	0	0	0	0	0	0	0
D0R571	1	2		2							33.506	0	0	0	0	0	0	0	33.506	0	0	0	0	0	0	0	1	0	0	0	0	0	0	0	33.506	0	0	0	0	0	0	0	33.506	0	0	0	0	0	0
D0R572	1	7							2		0	0	0	0	0	0	0	0	0	0	0	0	0	0	0	0	0	0	0	0	0	0	0	0	0	0	0	0	0	0	0	0	0	0	0	0	0	0	0
D0R582	1	5.5					2	2			0	32.183	0	0	0	46.102	0	0	0	32.183	0	0	0	46.102	0	0	0	1	0	0	0	1	0	0	0	32.183	0	0	0	46.102	0	0	0	32.183	0	0	0	46.102	0
D0R587	1	6.5					1	2	2	1	0	0	16.476	14.899	0	32.645	30.867	0	0	0	16.476	13.888	0	32.645	28.809	0	0	0	1	1	0	1	1	0	0	0	16.476	14.899	0	32.645	30.867	0	0	0	16.476	13.888	0	32.645	28.809
D0R5C5	1	2		2							0	0	19.714	0	0	0	0	0	0	0	19.714	0	0	0	0	0	0	0	1	0	0	0	0	0	0	0	19.714	0	0	0	0	0	0	0	19.714	0	0	0	0
D0R5F7	1	2		2							0	0	0	0	0	0	0	0	0	0	0	0	0	0	0	0	0	0	0	0	0	0	0	0	0	0	0	0	0	0	0	0	0	0	0	0	0	0	0
D0R5K3	1	6						1			0	0	0	0	0	0	0	0	0	0	0	0	0	0	0	0	0	0	0	0	0	0	0	0	0	0	0	0	0	0	0	0	0	0	0	0	0	0	0
D0R5P2	1	7							2		0	0	235.16	0	0	0	202.99	0	0	0	218.98	0	0	0	191.84	0	0	0	1	0	0	0	2	0	0	0	235.16	0	0	0	202.99	0	0	0	218.98	0	0	0	191.84
D0R5R0	1	6						2			0	0	0	0	0	22.111	30.041	0	0	0	0	0	0	22.111	30.041	0	0	0	0	0	0	1	1	0	0	0	0	0	0	22.111	30.041	0	0	0	0	0	0	22.111	30.041
D0R5R1	1	3			1						0	0	0	0	0	0	0	0	0	0	0	0	0	0	0	0	0	0	0	0	0	0	0	0	0	0	0	0	0	0	0	0	0	0	0	0	0	0	0
D0R5S1	1	7							1		0	0	0	0	0	44.252	0	0	0	0	0	0	0	44.252	0	0	0	0	0	0	0	1	0	0	0	0	0	0	0	44.252	0	0	0	0	0	0	0	44.252	0
D0R5S2	1	5					2				39.997	0	0	0	0	0	0	0	39.997	0	0	0	0	0	0	0	1	0	0	0	0	0	0	0	39.997	0	0	0	0	0	0	0	39.997	0	0	0	0	0	0
D0R5S8	1	5					1				0	0	0	0	0	43.777	0	16.312	0	0	0	0	0	40.852	0	15.025	0	0	0	0	0	1	0	1	0	0	0	0	0	43.777	0	16.312	0	0	0	0	0	40.852	0
D0R5T2	1	2		1							0	0	16.678	0	0	0	0	0	0	0	16.678	0	0	0	0	0	0	0	1	0	0	0	0	0	0	0	16.678	0	0	0	0	0	0	0	16.678	0	0	0	0
D0R5U4	1	4				1					0	0	0	0	0	0	0	0	0	0	0	0	0	0	0	0	0	0	0	0	0	0	0	0	0	0	0	0	0	0	0	0	0	0	0	0	0	0	0
D0R5X7	1	5					1				0	0	0	22.716	0	0	0	0	0	0	0	22.716	0	0	0	0	0	0	0	1	0	0	0	0	0	0	0	22.716	0	0	0	0	0	0	0	22.716	0	0	0
D0R5Z3	1	2		1							0	0	21.044	0	31.123	20.732	0	0	0	0	19.615	0	30.032	20.243	0	0	0	0	1	0	1	1	0	0	0	0	21.044	0	31.123	20.732	0	0	0	0	19.615	0	30.032	20.243	0
D0R608	1	5					1				0	0	0	0	0	0	0	0	0	0	0	0	0	0	0	0	0	0	0	0	0	0	0	0	0	0	0	0	0	0	0	0	0	0	0	0	0	0	0
D0R614	1	8								1	39.098	0	0	14.334	0	0	0	0	37.371	0	0	13.361	0	0	0	0	2	0	0	1	0	0	0	0	39.098	0	0	14.334	0	0	0	0	37.371	0	0	13.361	0	0	0
D0R615	1	8								1	0	0	0	0	0	0	0	0	0	0	0	0	0	0	0	0	0	0	0	0	0	0	0	0	0	0	0	0	0	0	0	0	0	0	0	0	0	0	0
D0R634	1	2		1							0	0	23.661	0	0	0	0	18.352	0	0	22.033	0	0	0	0	16.904	0	0	1	0	0	0	0	1	0	0	23.661	0	0	0	0	18.352	0	0	22.033	0	0	0	0
D0R660	1	8								2	13.376	0	0	0	0	29.117	0	0	12.425	0	0	0	0	27.172	0	0	1	0	0	0	0	1	0	0	13.376	0	0	0	0	29.117	0	0	12.425	0	0	0	0	27.172	0
D0R665	1	6						1			0	0	0	0	0	0	0	0	0	0	0	0	0	0	0	0	0	0	0	0	0	0	0	0	0	0	0	0	0	0	0	0	0	0	0	0	0	0	0
D0R673	1	1	15								0	0	0	0	55.525	22.916	0	0	0	0	0	0	55.525	22.916	0	0	0	0	0	0	1	1	0	0	0	0	0	0	55.525	22.916	0	0	0	0	0	0	55.525	22.916	0
D0R6B8	1	4				1					0	0	0	0	0	0	0	0	0	0	0	0	0	0	0	0	0	0	0	0	0	0	0	0	0	0	0	0	0	0	0	0	0	0	0	0	0	0	0
D0R6E7	1	1	9								78.551	0	0	9.7754	34.175	28.509	0	0	78.551	0	0	9.7754	34.175	28.509	0	0	3	0	0	1	1	1	0	0	78.551	0	0	9.7754	34.175	28.509	0	0	78.551	0	0	9.7754	34.175	28.509	0
D0R6F2	1	5					1				0	0	0	0	0	0	0	0	0	0	0	0	0	0	0	0	0	0	0	0	0	0	0	0	0	0	0	0	0	0	0	0	0	0	0	0	0	0	0
D0R6G0	1	7							2		0	0	0	0	0	0	0	0	0	0	0	0	0	0	0	0	0	0	0	0	0	0	0	0	0	0	0	0	0	0	0	0	0	0	0	0	0	0	0
[truncated: 14 more columns]
